# Supplementary material for: Ab Initio Potential Energy Surface for NaCl–H2 with Correct Long-Range Behavior
Source: J Phys Chem A. 2024 Jan 25;128(5):902–8. doi: 10.1021/acs.jpca.3c07687 (PMC10860134; doi:10.1021/acs.jpca.3c07687)
Supplement: Supplementary file 1 — jp3c07687_si_001.zip [file jp3c07687_si_001.zip]

Archive with 33 entries (32 files):
- NaCl_H2_PES_code/
- NaCl_H2_PES_code/basis.f90
- NaCl_H2_PES_code/basis.mod
- NaCl_H2_PES_code/basis.o
- NaCl_H2_PES_code/coeff.dat
- NaCl_H2_PES_code/gradient.f90
- NaCl_H2_PES_code/gradient.mod
- NaCl_H2_PES_code/gradient.o
- NaCl_H2_PES_code/pes_shell.mod
- NaCl_H2_PES_code/pes_shell.o
- NaCl_H2_PES_code/global.f90
- NaCl_H2_PES_code/global.o
- NaCl_H2_PES_code/global.mod
- NaCl_H2_PES_code/pes_main.mod
- NaCl_H2_PES_code/potential.o
- NaCl_H2_PES_code/pes_shell.f90
- NaCl_H2_PES_code/nacl_pot.o
- NaCl_H2_PES_code/nacl_pot.mod
- NaCl_H2_PES_code/h2_pot.f90
- NaCl_H2_PES_code/test_cc.out
- NaCl_H2_PES_code/test_jc.out
- NaCl_H2_PES_code/Makefile
- NaCl_H2_PES_code/h2_pot_ds.f90
- NaCl_H2_PES_code/h2_pot.o
- NaCl_H2_PES_code/pot.x
- NaCl_H2_PES_code/test_cc.dat
- NaCl_H2_PES_code/test_jc.dat
- NaCl_H2_PES_code/pes_main.o
- NaCl_H2_PES_code/h2_pot.mod
- NaCl_H2_PES_code/nacl_pot.f90
- NaCl_H2_PES_code/pes_main.f90
- NaCl_H2_PES_code/potential.f90
- NaCl_H2_PES_code/ReadMe.md
