# Supplementary material for: Ab Initio Potential Energy Surface for NaCl–H2 with Correct Long-Range Behavior
Source: J Phys Chem A. 2024 Jan 25;128(5):902–8. doi: 10.1021/acs.jpca.3c07687 (PMC10860134; doi:10.1021/acs.jpca.3c07687)
Supplement: Supplementary file 1 — jp3c07687_si_001.zip [file jp3c07687_si_001.zip › NaCl_H2_PES_code/coeff.dat]

   1.06924170428356     
  -10.2760388705084     
  -3.61656228541352     
  -2.71799679356455     
  -1.01985484110392     
   36.8443692469403     
  -11.1326234423703     
   30.5652696812643     
   4.88280596069848     
  -5.29210876948287     
  -2.50214612448972     
   13.0464054976084     
  -2.46717241857775     
  -6.61036905296229     
   38.6978726222946     
   8.05095707858597     
  0.369040086743770     
   1.13608054246918     
   102.157911456692     
  -44.4397509580478     
   39.1880130801247     
   25.9353873592751     
   8.81199139357422     
   22.4191027921411     
 -7.757231867689285E-002
   1.82911750583996     
   16.5306617898822     
  -4.14215104178990     
   28.8237172277729     
   26.7494738561694     
  -151.612087320309     
  -67.0679542912826     
  -13.4696081334776     
  -132.152375428854     
  -13.8461596976255     
  -19.0600303783187     
  -7.03224532157248     
  -18.8253046081961     
   3.15732436577558     
   2.88791300540810     
  -46.1208666412000     
  -3.27214833603846     
   3.87905930693252     
  -31.4293341300706     
   23.1216629543741     
   40.6768080896280     
  -72.1232211072154     
   5.08344770820532     
 -0.171696163084162     
  -3.77165525633021     
   87.7003403342589     
  -96.2176851113759     
   18.6513756285503     
  -3.00569220167813     
   16.6204460893342     
  -6.52669105034784     
  -169.950390956679     
   35.2285246406604     
  -35.3433996689963     
  -301.132396251441     
   3.02429524352976     
   158.917220547183     
  -84.2027781047879     
  -146.331133596868     
  -349.990719757223     
   11.9654361984522     
   206.489876478982     
  -97.0718126662463     
   39.2111393096586     
   62.8789432785623     
   39.6920535398267     
  -391.600952966870     
   63.6984054123159     
  -192.746770151202     
   52.7536267816618     
   4.10151822219071     
   44.0196675301669     
   7.15258219333674     
  -25.6362973003311     
  -34.2755364020446     
   218.641314163613     
  -17.7224720667756     
   77.0145181498057     
  -119.832392819765     
  -21.4203574530463     
  -33.9171350469132     
  -4.83794791100441     
  -84.6487891840939     
   14.1205088445070     
  -213.797782211748     
  -232.945599745424     
   332.714942570962     
   190.169232553103     
   137.877267386462     
   21.7191715123568     
  -8.65408304047537     
   300.174031858876     
   264.208939814708     
  -51.9385294330007     
   55.1166818752114     
   292.826760170773     
   16.6200904220907     
  -112.485522370358     
  -58.0834510411145     
   113.235702542052     
  -13.0022778977837     
   19.9132080648775     
   84.7182892650256     
  -5.29796253006697     
  0.660262069526482     
   81.8731953010785     
  -40.3104346137817     
  -5.04452570981346     
   85.4434055891300     
  -61.5694791858009     
  -106.204304868469     
   61.8379549269302     
  -30.6187259664887     
   26.4355713368104     
   7.60933427271368     
   221.446500552324     
   335.605009246790     
   12.3573584331880     
  -139.736286842900     
  -167.149844543070     
   400.144752249729     
  -715.102420847925     
   85.5729660493832     
   74.0912976498029     
   419.750143381262     
  -115.127449122798     
   834.654935329756     
  -232.808879593741     
   371.410614826394     
   98.5464911928782     
  -59.9215649792043     
  -98.1490770493279     
  -23.5382529417245     
   36.1309050364587     
   98.3113889403811     
  -421.108690304732     
   34.1897139235803     
  -86.4718346304998     
  -565.966998631769     
   100.736050708663     
  -86.4689987620780     
   168.833431709413     
  -146.829728684387     
  -416.471196488992     
   964.922093733302     
  -280.578402978291     
   1.23174777752524     
   124.851336713624     
   422.376052868137     
   197.505322193581     
   276.357030900269     
   475.544953357083     
  -82.6227587218404     
   296.849971760314     
  -4.40573538009329     
  -261.236533437285     
   104.594766230694     
   312.381732274577     
   249.797553145852     
   553.109315140196     
   42.1717739308078     
   117.389165204512     
   44.1429610697797     
  -306.969608297015     
   215.276059850168     
  -710.870143714092     
  -1.57894503408346     
  -311.077495264856     
  -93.9936420707372     
   1292.82674163514     
   228.622201303260     
   623.467816691276     
  -93.8283017808231     
  -576.740532451983     
  -159.746773723365     
   140.110403866946     
   169.546794553793     
  -778.833764200114     
   138.825050516475     
   1306.35986985343     
  -155.053524497492     
   159.923551884974     
  -216.051909769166     
  0.495952012283311     
  -117.016741740614     
   145.544282944144     
  -15.0531553924956     
  -96.2151059865221     
   24.8356834393679     
   615.413874743010     
  -950.228436268421     
   42.4992054281554     
  -585.402826407508     
   958.581532871705     
   311.673423104637     
   134.787540455407     
  -137.025277746776     
  -314.772125873678     
  -188.934541517169     
   19.6237849025587     
   97.9816006533276     
   43.2847430385207     
   88.0357303935419     
   242.351584117713     
  -476.244605380624     
  -90.6895067972465     
  -176.503485033410     
   471.797236121609     
   164.445541576102     
   116.782294315374     
   157.345236294149     
   207.887624416148     
   42.6549235372142     
   500.409596142575     
   516.538114164784     
  -411.814773824677     
  -286.171968986443     
   28.1512667388154     
  -509.106100913574     
  -130.730671746662     
   358.936061183947     
  -380.888382141211     
  -1463.39637830061     
   567.493893317114     
  -112.148925575019     
  -1202.27960972074     
   12.5321117980299     
   70.5190491885401     
  -395.567790391079     
  -620.414940111930     
   121.962131735849     
   119.840793544780     
   100.095750489835     
   89.8915642531698     
   1.23603150217599     
  -101.844868903349     
   110.984309020023     
  -26.0602245287592     
  -35.4409405761213     
   51.4201015523767     
  -10.6196419632477     
  -296.266583119006     
   91.0308293275722     
   128.336589766671     
  -2.26511110699138     
   7.70878725766320     
   70.2668619797095     
  -3.18257633855196     
   40.2498495544521     
  -119.249537514466     
  -26.8466268846505     
   1141.32169093220     
  -384.719632225813     
  -423.549112453389     
  -2341.60171653787     
  -138.021419168762     
   203.648052363348     
  -976.520070363478     
   110.102759431828     
   610.897293190767     
  -2492.12577667116     
  -198.833574827125     
   120.916414815661     
  -917.070200633907     
   869.923797173439     
  -693.096717330620     
  -367.648461522657     
   1520.19563936903     
   168.091218555589     
  -577.095051178880     
  -573.415044233171     
   563.659993636299     
   890.666370122428     
   1155.29025973828     
  -57.7816053217049     
   247.532564853152     
   218.852244894725     
  -624.479926730581     
  -1256.05951939958     
   299.675916449928     
  -523.870665135775     
   1086.47203049167     
  -493.147476880447     
   821.303016900008     
   189.243736813465     
   2866.20217489690     
  -49.8311735125708     
  -1920.09029616598     
  -675.144773747372     
   511.771441281604     
   1088.03571414817     
  -1021.59330974965     
   704.869302422628     
  -828.141953168034     
  -86.5578615553976     
  -23.0063822198620     
   589.431965532290     
  -263.345580555539     
   58.1396664483919     
  -75.6097121124778     
  -306.709393116310     
  -24.1659208660093     
   293.820220072960     
   312.464376907272     
   2011.62386921010     
   703.700013389930     
   2113.54565728615     
   125.543923456823     
   1807.69514728244     
  -185.413539159285     
   100.970210924608     
   85.3611109629431     
  -2086.31394645057     
  -589.108658324142     
  -2518.41261192068     
   88.7866261892429     
   303.920954125217     
   1677.20538340528     
   683.562844424300     
  -1257.84331188601     
  -58.4658554668534     
   937.831999664208     
  -414.700079793377     
  -22.6735140535338     
   2462.84006262110     
  -3100.92220286373     
  -5.34597052529648     
   400.713418131177     
   342.900735017193     
   264.522172353448     
  -245.516441375276     
  -910.915101464565     
   589.661790701814     
   516.217705353822     
  -306.154127744025     
  -523.446917864842     
  -164.134752748889     
   162.700092176754     
   1189.95402008819     
   183.272204632463     
  -336.667500785028     
  -475.882476533797     
   552.744788527808     
  -397.239405813550     
  -87.7645701658742     
  -393.253922437661     
  -110.536498968708     
  -599.570705349414     
  -403.884532380002     
   178.860031724626     
  -1064.06613602305     
   353.354984226568     
   423.954747674744     
  -679.910022383811     
   224.596208244042     
  -109.856447287220     
   17.7457828815150     
  -490.953708805247     
  -218.679010334142     
   943.755468387328     
  -32.5896232655924     
  -1592.72852892213     
  -143.150583375152     
  -304.352624170800     
  -799.782314198985     
  -734.047112175014     
  -221.095346381479     
   4178.43045649991     
  -78.6389624617637     
   152.868329820786     
  -642.005424324736     
   130.847439172175     
   374.362272287371     
  -486.762747135518     
  -4005.49957170717     
   1708.62822142384     
  -1259.82115713239     
   123.380739135655     
   2444.42686260991     
  -2661.48574410442     
  -1260.39050785922     
   1065.44471509896     
   562.296837552551     
   1644.04158417567     
  -167.169583330840     
  -2469.41696985730     
  -2040.57628281591     
  -235.667653457816     
   681.203069998446     
  -842.149212768830     
   2429.04755331573     
   800.293673370625     
  -467.401922304410     
   920.622694289729     
   983.473089111355     
   241.606858126765     
  -3553.45785931131     
  -854.363217423266     
   51.6749435199265     
  -301.810384003311     
  -12.1224608970060     
   81.9763926421986     
   100.691707327673     
  -907.800790585020     
  -16.9865224763535     
   726.769324231551     
  -19.6502470701654     
  -1384.91401038253     
  -555.086590073238     
  -64.0691374303071     
   354.070424946435     
   1456.14443670408     
  -106.068061872170     
   1015.77074101572     
  -1255.46147207261     
  -1014.60528500693     
  -408.146111046261     
   54.1903960492347     
   648.199401384223     
   1398.10418103076     
   34.2132371832496     
   84.3075179220129     
  -234.686410267657     
  -238.905661612319     
  -341.632195118721     
  -10.6041485912672     
  -1350.45749845647     
   2382.76150191277     
   166.515748618730     
   2006.83029112985     
  -2995.48191679357     
   636.018315957723     
  -12.8724128381931     
   151.335799164979     
   417.654197511262     
  -419.218919335807     
  -196.611820112132     
  -362.589170091609     
  -427.772656570703     
  -260.120393836716     
  -713.098869019452     
   164.807723135562     
  -27.8458590382874     
  -442.767223856199     
  -576.791381047247     
  -395.230450770025     
   68.4383422741542     
  -307.304331903566     
  -47.9976246055945     
  -30.0573786840155     
  -271.546753045887     
  -309.911973513857     
   272.659903076433     
   230.209741951976     
  -109.854244675981     
   727.572929980841     
   92.5270413821675     
   832.027686919264     
   393.655754287336     
  -830.823845215199     
   256.846693143378     
   2664.03682402353     
  -163.552968543465     
   108.951036033882     
   3006.63466495065     
  -2404.98885503189     
  -88.8664508351726     
   838.376511587622     
   1501.34003470881     
  -1978.52838698556     
  -95.6693379037674     
  -632.859764655717     
   2292.43415112397     
   956.892037615871     
   9.18809104932288     
  -373.113256653431     
  -624.442221551703     
  -204.060936264501     
   77.1842929217307     
  -237.406216342159     
  -30.6683259168525     
  -46.5349849667741     
   143.899840050781     
   233.160830371024     
   260.008464730232     
  -59.9635922698919     
  -184.050304332542     
   240.216537509352     
   84.9225747014715     
  -297.581063212938     
  -186.576136503540     
   42.8045337389636     
   29.7023620994680     
  -31.4738965110521     
  -134.704397745071     
   266.199304201699     
   46.7559751237736     
  -610.423411092710     
  -2276.67205575710     
   993.104470691858     
   19.3389048864027     
   458.652518925122     
  -343.289374278478     
   757.167923708867     
   5369.02334998419     
   836.704538298474     
  -555.698358428468     
   1.61605931656050     
   1072.44769332891     
   2348.03592117619     
   43.8867006052917     
   319.717103305117     
  -3710.43762037141     
   166.143349435791     
   1368.63595830669     
   893.846233227113     
   5.77745426387663     
  -100.038519390156     
   3533.16606172954     
   647.808864957457     
   3012.16793759713     
  -260.746314898095     
   1399.79352806884     
  -1627.21051164308     
  -153.018930317653     
   1435.76873127241     
  -175.098090559181     
  -3517.48904166233     
   893.835120540775     
  -4174.06242655309     
   1921.45458219237     
   2162.04388961442     
   1522.01845096453     
  -2423.20548278921     
  -1005.22848582903     
   3104.44759822339     
  -27.2036253418322     
   1573.46780992407     
   1096.23674336531     
   27.0271928262107     
  -1706.65135070462     
   7788.19602200381     
   105.621684806519     
   492.362416952252     
   1170.13746423651     
  -7104.00961341877     
   37.7835794706065     
   357.741331807488     
   377.959861348181     
  -74.6987269512482     
   239.106331077544     
   208.448617735435     
   1250.16939167112     
  -145.807712163334     
  -110.948324715538     
  -1836.63522196699     
  -345.235429695401     
   199.254881203514     
  -1656.87188406762     
   5.91046652111308     
  -192.478815416495     
  -817.553536284152     
  -5829.20268911471     
   2916.71417567742     
  -7345.41134327642     
  -270.430977681256     
   292.031185424867     
   1935.23295893242     
  -478.088092204085     
  -3413.35015619960     
  -1816.75416249979     
  -98.6616799036808     
  -29.1134195198011     
  -2763.05018358238     
   179.714457964917     
   717.681330172659     
   517.945446892141     
   7376.54715004083     
  -1871.55835455915     
   4178.67216528843     
   1193.71807629179     
  -1408.58271825471     
  -8901.74000092349     
   67.4682623232165     
   156.630579952715     
   2166.41610924238     
  -382.119823369430     
   159.596150182554     
  -1104.14516856938     
   1580.43921423229     
   1590.95298656528     
   1988.60344103821     
   674.899554679285     
  -2766.95718995439     
   1188.30493503339     
  -4317.26972135565     
   2624.56523854552     
   1551.99430093835     
  -1075.06731853407     
  -31.3948145630140     
   27.7410649008667     
  -476.832973237400     
   327.604879966380     
   534.066862299203     
  -521.902118424294     
   26.4023072946937     
  -36.3134790435018     
   127.905375834204     
   350.077065325988     
  -26.1893909227752     
   1354.10196389386     
  -55.1220348301354     
  -462.299746289352     
  -389.376610463039     
  -3471.39660683451     
   622.020084610649     
  -1791.14792239891     
  -64.0874668685213     
  -1241.00330629472     
   22.4199228817008     
   143.649490514388     
   225.455468420277     
  -15.3512182848315     
   6021.59024758967     
   391.382310487150     
   3919.08108439360     
   448.041148481171     
  -77.2084893663020     
  -33.0821501652271     
  -5322.54780598796     
  -1740.68403247439     
  -183.698507825694     
   468.353478703129     
   117.651660769515     
  -179.460335341824     
  -68.5732313005760     
  -1214.36597035348     
  -2380.49251141378     
   523.026037031486     
   205.564710015389     
  -1489.26139215176     
   1936.74711258727     
   1.14191060560984     
  -521.481848317641     
   626.456075694404     
   1609.97714797195     
  -399.396661221131     
   408.003798153286     
  -612.091465956943     
  -58.4277833438948     
   2747.45433627623     
   298.096379168613     
  -173.858809035735     
  -1687.14936036282     
   690.322354892093     
  -265.368220444336     
   183.619310178493     
   208.314468502486     
   205.657034211640     
   22.9834990377663     
  -235.577637581487     
  -5928.16517801142     
  -1668.11473088353     
  -2285.71511233557     
   105.634892667940     
  -2095.24493726660     
   385.008209384078     
  -1748.26644058777     
  -304.514483925861     
   545.623399921418     
   1683.71748290974     
   5580.05380414184     
  -112.423195303765     
   2191.04383999231     
  -627.611480015331     
  -1302.74422524123     
   1415.74528015572     
  -1608.48600402567     
   180.623122517134     
  -834.320526720475     
   867.398333313332     
  -359.354361071326     
   270.284005514087     
  -557.167116800268     
  -474.387419844701     
  -66.9463221451144     
  -183.680869914746     
   67.3563573296653     
  -473.259980375405     
   82.7688463049579     
  -1533.58330842083     
   331.645468007973     
   1806.76416686796     
   992.861817773924     
  -726.591601471595     
  -2093.12153625122     
  -299.701697206810     
  -710.962262512925     
  -24.8572147854221     
   482.051762246816     
   309.848665687676     
   128.131855932459     
   319.409663489270     
  -318.753099150335     
   592.786942278364     
   150.342298650119     
  -112.704501704301     
   727.668423347391     
  -266.582209393622     
  -141.176871292092     
  -1089.51090042516     
   91.8851108987070     
   417.325117210919     
   738.656480612020     
  -84.8712472333253     
   74.3185980552922     
  -122.024892902470     
   247.760518033955     
  -579.768921705680     
   82.8887948911379     
  -795.191409286330     
  -10.4115642068020     
   1479.27188686860     
   82.2029275183571     
   1698.86283309993     
   180.502061964544     
   3359.09389207988     
   1806.92025005781     
  -1623.67580976415     
   89.8942386886996     
  -6061.88789539134     
   63.5793555049605     
  -65.3103635241052     
   438.290391423345     
   777.854809293532     
  -64.4360850677168     
  -4629.53791894686     
   296.699682785153     
   682.982274194871     
   236.516242089017     
   8429.59602623022     
  -4564.71042603547     
   7047.64446028738     
  -62.3798269402375     
  -3685.98176385556     
   4357.50888117935     
   1212.24092679651     
  -3460.79638560434     
  -61.5062112361656     
  -528.355233392285     
  -970.666167958549     
  -50.9652814384297     
  -2967.43659664955     
  -111.587726107965     
   878.302932350633     
   2988.86153961592     
  -6288.01505575378     
  -719.262332436831     
   8240.11504798356     
   1685.53183096848     
  -515.024742194317     
   2726.90633294682     
  -1149.22764744866     
   2632.25179293834     
   3695.00657636610     
  -465.855009126317     
  -1126.28007502537     
   511.817501496166     
   4273.11754956516     
   1633.00193612872     
   2435.21038985823     
   761.627193258926     
  -5230.19678718269     
  -5449.27706161924     
  -2224.66287798647     
  -3163.64508861127     
  -1565.53969752532     
  -710.110348414416     
  -1093.12756845625     
   5032.32284320209     
   925.868768706063     
   307.166537036926     
   553.167106743443     
   11.3473936314870     
   6.18522775477679     
  -58.6984620491082     
   1832.25639867665     
  -64.8742706908305     
  -1750.37727482727     
  -23.6720070605185     
   684.054756523080     
   7.93334593893900     
   1387.11873899373     
   106.094509491773     
   37.4055459544271     
   1223.09053097248     
  -3427.15370967940     
   39.7011746219063     
  -2281.80093042364     
   5911.06839762991     
   169.485439627005     
  -32.7358618053332     
  -2816.62486769842     
  -1687.17512920468     
   646.343398731525     
   630.389282973895     
  -1454.99938365356     
  -88.4861634985848     
  -895.156689434411     
  -45.3713922482743     
  -155.916611958568     
   81.9483163081357     
   2262.30295498541     
   60.8831783237290     
  -657.140837069488     
  -13.2098221487300     
   440.132802380792     
   2593.81632186827     
  -84.9528046914644     
  -670.222059131641     
  -4560.66202698290     
   99.0296230959082     
   1817.35471109127     
   2549.16249949063     
   387.039019993827     
  -233.433239176444     
   553.803429766926     
  -963.988500778338     
  -1013.22740210379     
   128.333318169792     
   220.122866097207     
   853.856865703540     
   322.947912304011     
   248.174414773430     
   82.6888132894592     
   1891.46768744835     
  -1349.12002384100     
  -96.1897685115721     
  -1794.69071786997     
   1952.64059914447     
  -1127.08366527866     
   51.9001736588307     
   143.878099075330     
   283.338749417231     
   967.367624904781     
  -24.6438131291612     
  -46.0102248586760     
   1074.41963332931     
   113.084571328865     
   382.024482348109     
   591.822297245398     
   181.639880884547     
   926.486536296028     
   158.144291588655     
   532.013473753644     
  -104.730377992998     
  -541.275210814085     
  -123.828671226483     
  -3.04340867538957     
  -508.094426709238     
  -303.360637799351     
  -75.5594861507989     
  -81.0996529139812     
   81.2635066636496     
  -44.7541195075340     
   52.8342250261887     
  -50.0438584222981     
  -1795.80134924134     
  -493.352277163998     
   1024.89120494751     
  -71.9655772186653     
  -1394.36376649403     
  -892.408557787415     
  -42.9268575418889     
  -2563.19049266699     
   4477.21818012061     
   43.7051869066460     
  -1178.33435616074     
   805.916434958036     
   146.369156168567     
   1062.32917378151     
  -6970.40350380382     
   306.379432276480     
  -271.572321448270     
   2783.90694883206     
   539.862970633420     
  -120.670001479074     
   47.2694644833118     
   171.637219425710     
   528.339059382050     
  -45.1857422283817     
  -24.8835180797063     
   223.114318081253     
  -153.699952223268     
   18.9248285808468     
  -371.005761542700     
   189.557262245695     
   4.33520597898428     
  -349.655519141701     
  -270.901805565304     
  -350.605620393092     
  -247.088879170357     
   184.610510039563     
   333.137411445187     
  -86.9886812745901     
   225.290348297271     
  -170.120880484841     
   55.5998901898786     
   30.4768541918550     
   15.5550912996636     
   207.660479373269     
  -178.523372609860     
   100.964017966174     
