# Supplementary material for: Ab Initio Potential Energy Surface for NaCl–H2 with Correct Long-Range Behavior
Source: J Phys Chem A. 2024 Jan 25;128(5):902–8. doi: 10.1021/acs.jpca.3c07687 (PMC10860134; doi:10.1021/acs.jpca.3c07687)
Supplement: Supplementary file 1 — jp3c07687_si_001.zip [file jp3c07687_si_001.zip › NaCl_H2_PES_code/gradient.f90]

module gradient
  implicit none

contains
  function demsav(drdx,c,m,p,flag) result(grad)
    implicit none
    real,dimension(12,6)::drdx
    real,dimension(0:917)::c
    real,dimension(0:10)::m
    real,dimension(0:917)::p
    real::grad
    integer::flag
    ! ::::::::::::::::::::
    real,dimension(0:917)::dp

    call dbemsav(drdx,dp,m,p,flag)
    grad = dot_product(dp,c)

    return
  end function demsav

  subroutine dbemsav(drdx,dp,m,p,flag)
    implicit none
    real,dimension(12,6),intent(in)::drdx
    real,dimension(0:917),intent(out)::dp
    real,dimension(0:10),intent(in)::m
    real,dimension(0:917),intent(in)::p
    integer::flag
    ! ::::::::::::::::::::
    real,dimension(0:10)::dm

    call devmono(drdx,dm,m,flag)
    call devpoly(dm,p,dp)

    return
  end subroutine dbemsav

  subroutine devmono(drdx,dm,m,flag)
    implicit none
    real,dimension(12,6),intent(in)::drdx
    real,dimension(0:10),intent(out)::dm
    real,dimension(0:10),intent(in)::m
    integer::flag
    !::::::::::::::::::::
    real::a

    a = 3.0

    dm(0) = 0.0D0
    dm(1) = -m(1)/a*drdx(flag,6)
    dm(2) = -m(2)/a*drdx(flag,5)
    dm(3) = -m(3)/a*drdx(flag,4)
    dm(4) = -m(4)/a*drdx(flag,3)
    dm(5) = -m(5)/a*drdx(flag,2)
    dm(6) = -m(6)/a*drdx(flag,1)
    dm(7) = dm(2)*m(3) + m(2)*dm(3)
    dm(8) = dm(3)*m(4) + m(3)*dm(4)
    dm(9) = dm(2)*m(5) + m(2)*dm(5)
    dm(10) = dm(4)*m(5) + m(4)*dm(5)

    return
  end subroutine devmono

  subroutine devpoly(dm,p,dp)
    implicit none
    real,dimension(0:10),intent(in)::dm
    real,dimension(0:917),intent(in)::p
    real,dimension(0:917),intent(out)::dp
    !::::::::::::::::::::

    dp(0) = dm(0)
    dp(1) = dm(1)
    dp(2) = dm(2) + dm(3)
    dp(3) = dm(4) + dm(5)
    dp(4) = dm(6)
    dp(5) = dp(1)*p(2) + p(1)*dp(2)
    dp(6) = dm(7)
    dp(7) = dp(1)*p(3) + p(1)*dp(3)
    dp(8) = dm(8) + dm(9)
    dp(9) = dp(2)*p(3) + p(2)*dp(3) - dp(8)
    dp(10) = dm(10)
    dp(11) = dp(1)*p(4) + p(1)*dp(4)
    dp(12) = dp(4)*p(2) + p(4)*dp(2)
    dp(13) = dp(4)*p(3) + p(4)*dp(3)
    dp(14) = dp(1)*p(1) + p(1)*dp(1)
    dp(15) = dp(2)*p(2) + p(2)*dp(2) - dp(6) - dp(6)
    dp(16) = dp(3)*p(3) + p(3)*dp(3) - dp(10) - dp(10)
    dp(17) = dp(4)*p(4) + p(4)*dp(4)
    dp(18) = dp(1)*p(6) + p(1)*dp(6)
    dp(19) = dp(1)*p(8) + p(1)*dp(8)
    dp(20) = dp(1)*p(9) + p(1)*dp(9)
    dp(21) = dp(6)*p(3) + p(6)*dp(3)
    dp(22) = dp(1)*p(10) + p(1)*dp(10)
    dp(23) = dp(10)*p(2) + p(10)*dp(2)
    dp(24) = dp(1)*p(12) + p(1)*dp(12)
    dp(25) = dp(4)*p(6) + p(4)*dp(6)
    dp(26) = dp(1)*p(13) + p(1)*dp(13)
    dp(27) = dp(4)*p(8) + p(4)*dp(8)
    dp(28) = dp(4)*p(9) + p(4)*dp(9)
    dp(29) = dp(4)*p(10) + p(4)*dp(10)
    dp(30) = dp(1)*p(5) + p(1)*dp(5)
    dp(31) = dp(1)*p(15) + p(1)*dp(15)
    dp(32) = dp(6)*p(2) + p(6)*dp(2)
    dp(33) = dp(1)*p(7) + p(1)*dp(7)
    dp(34) = dp(2)*p(8) + p(2)*dp(8) - dp(21)
    dp(35) = dp(2)*p(9) + p(2)*dp(9) - dp(21)
    dp(36) = dp(1)*p(16) + p(1)*dp(16)
    dp(37) = dp(3)*p(8) + p(3)*dp(8) - dp(23)
    dp(38) = dp(2)*p(16) + p(2)*dp(16) - dp(37)
    dp(39) = dp(10)*p(3) + p(10)*dp(3)
    dp(40) = dp(1)*p(11) + p(1)*dp(11)
    dp(41) = dp(4)*p(15) + p(4)*dp(15)
    dp(42) = dp(4)*p(16) + p(4)*dp(16)
    dp(43) = dp(1)*p(17) + p(1)*dp(17)
    dp(44) = dp(4)*p(12) + p(4)*dp(12)
    dp(45) = dp(4)*p(13) + p(4)*dp(13)
    dp(46) = dp(1)*p(14) + p(1)*dp(14)
    dp(47) = dp(2)*p(15) + p(2)*dp(15) - dp(32)
    dp(48) = dp(3)*p(16) + p(3)*dp(16) - dp(39)
    dp(49) = dp(4)*p(17) + p(4)*dp(17)
    dp(50) = dp(1)*p(21) + p(1)*dp(21)
    dp(51) = dp(1)*p(23) + p(1)*dp(23)
    dp(52) = dp(6)*p(10) + p(6)*dp(10)
    dp(53) = dp(1)*p(25) + p(1)*dp(25)
    dp(54) = dp(1)*p(27) + p(1)*dp(27)
    dp(55) = dp(1)*p(28) + p(1)*dp(28)
    dp(56) = dp(4)*p(21) + p(4)*dp(21)
    dp(57) = dp(1)*p(29) + p(1)*dp(29)
    dp(58) = dp(4)*p(23) + p(4)*dp(23)
    dp(59) = dp(1)*p(18) + p(1)*dp(18)
    dp(60) = dp(1)*p(32) + p(1)*dp(32)
    dp(61) = dp(1)*p(19) + p(1)*dp(19)
    dp(62) = dp(1)*p(34) + p(1)*dp(34)
    dp(63) = dp(1)*p(20) + p(1)*dp(20)
    dp(64) = dp(6)*p(8) + p(6)*dp(8)
    dp(65) = dp(1)*p(35) + p(1)*dp(35)
    dp(66) = dp(6)*p(9) + p(6)*dp(9)
    dp(67) = dp(1)*p(22) + p(1)*dp(22)
    dp(68) = dp(10)*p(15) + p(10)*dp(15)
    dp(69) = dp(1)*p(37) + p(1)*dp(37)
    dp(70) = dp(1)*p(38) + p(1)*dp(38)
    dp(71) = dp(6)*p(16) + p(6)*dp(16)
    dp(72) = dp(1)*p(39) + p(1)*dp(39)
    dp(73) = dp(10)*p(8) + p(10)*dp(8)
    dp(74) = dp(10)*p(9) + p(10)*dp(9)
    dp(75) = dp(1)*p(24) + p(1)*dp(24)
    dp(76) = dp(1)*p(41) + p(1)*dp(41)
    dp(77) = dp(4)*p(32) + p(4)*dp(32)
    dp(78) = dp(1)*p(26) + p(1)*dp(26)
    dp(79) = dp(4)*p(34) + p(4)*dp(34)
    dp(80) = dp(4)*p(35) + p(4)*dp(35)
    dp(81) = dp(1)*p(42) + p(1)*dp(42)
    dp(82) = dp(4)*p(37) + p(4)*dp(37)
    dp(83) = dp(4)*p(38) + p(4)*dp(38)
    dp(84) = dp(4)*p(39) + p(4)*dp(39)
    dp(85) = dp(1)*p(44) + p(1)*dp(44)
    dp(86) = dp(4)*p(25) + p(4)*dp(25)
    dp(87) = dp(1)*p(45) + p(1)*dp(45)
    dp(88) = dp(4)*p(27) + p(4)*dp(27)
    dp(89) = dp(4)*p(28) + p(4)*dp(28)
    dp(90) = dp(4)*p(29) + p(4)*dp(29)
    dp(91) = dp(1)*p(30) + p(1)*dp(30)
    dp(92) = dp(1)*p(31) + p(1)*dp(31)
    dp(93) = dp(6)*p(6) + p(6)*dp(6)
    dp(94) = dp(1)*p(47) + p(1)*dp(47)
    dp(95) = dp(6)*p(15) + p(6)*dp(15)
    dp(96) = dp(1)*p(33) + p(1)*dp(33)
    dp(97) = dp(2)*p(34) + p(2)*dp(34) - dp(64)
    dp(98) = dp(2)*p(35) + p(2)*dp(35) - dp(66)
    dp(99) = dp(1)*p(36) + p(1)*dp(36)
    dp(100) = dp(2)*p(37) + p(2)*dp(37) - dp(71)
    dp(101) = dp(2)*p(38) + p(2)*dp(38) - dp(71)
    dp(102) = dp(10)*p(10) + p(10)*dp(10)
    dp(103) = dp(1)*p(48) + p(1)*dp(48)
    dp(104) = dp(3)*p(37) + p(3)*dp(37) - dp(73)
    dp(105) = dp(2)*p(48) + p(2)*dp(48) - dp(104)
    dp(106) = dp(10)*p(16) + p(10)*dp(16)
    dp(107) = dp(1)*p(40) + p(1)*dp(40)
    dp(108) = dp(4)*p(47) + p(4)*dp(47)
    dp(109) = dp(4)*p(48) + p(4)*dp(48)
    dp(110) = dp(1)*p(43) + p(1)*dp(43)
    dp(111) = dp(4)*p(41) + p(4)*dp(41)
    dp(112) = dp(4)*p(42) + p(4)*dp(42)
    dp(113) = dp(1)*p(49) + p(1)*dp(49)
    dp(114) = dp(4)*p(44) + p(4)*dp(44)
    dp(115) = dp(4)*p(45) + p(4)*dp(45)
    dp(116) = dp(1)*p(46) + p(1)*dp(46)
    dp(117) = dp(2)*p(47) + p(2)*dp(47) - dp(95)
    dp(118) = dp(3)*p(48) + p(3)*dp(48) - dp(106)
    dp(119) = dp(4)*p(49) + p(4)*dp(49)
    dp(120) = dp(1)*p(52) + p(1)*dp(52)
    dp(121) = dp(1)*p(56) + p(1)*dp(56)
    dp(122) = dp(1)*p(58) + p(1)*dp(58)
    dp(123) = dp(4)*p(52) + p(4)*dp(52)
    dp(124) = dp(1)*p(50) + p(1)*dp(50)
    dp(125) = dp(1)*p(64) + p(1)*dp(64)
    dp(126) = dp(1)*p(66) + p(1)*dp(66)
    dp(127) = dp(1)*p(51) + p(1)*dp(51)
    dp(128) = dp(1)*p(68) + p(1)*dp(68)
    dp(129) = dp(6)*p(23) + p(6)*dp(23)
    dp(130) = dp(1)*p(71) + p(1)*dp(71)
    dp(131) = dp(1)*p(73) + p(1)*dp(73)
    dp(132) = dp(1)*p(74) + p(1)*dp(74)
    dp(133) = dp(6)*p(39) + p(6)*dp(39)
    dp(134) = dp(1)*p(53) + p(1)*dp(53)
    dp(135) = dp(1)*p(77) + p(1)*dp(77)
    dp(136) = dp(1)*p(54) + p(1)*dp(54)
    dp(137) = dp(1)*p(79) + p(1)*dp(79)
    dp(138) = dp(1)*p(55) + p(1)*dp(55)
    dp(139) = dp(4)*p(64) + p(4)*dp(64)
    dp(140) = dp(1)*p(80) + p(1)*dp(80)
    dp(141) = dp(4)*p(66) + p(4)*dp(66)
    dp(142) = dp(1)*p(57) + p(1)*dp(57)
    dp(143) = dp(4)*p(68) + p(4)*dp(68)
    dp(144) = dp(1)*p(82) + p(1)*dp(82)
    dp(145) = dp(1)*p(83) + p(1)*dp(83)
    dp(146) = dp(4)*p(71) + p(4)*dp(71)
    dp(147) = dp(1)*p(84) + p(1)*dp(84)
    dp(148) = dp(4)*p(73) + p(4)*dp(73)
    dp(149) = dp(4)*p(74) + p(4)*dp(74)
    dp(150) = dp(1)*p(86) + p(1)*dp(86)
    dp(151) = dp(1)*p(88) + p(1)*dp(88)
    dp(152) = dp(1)*p(89) + p(1)*dp(89)
    dp(153) = dp(4)*p(56) + p(4)*dp(56)
    dp(154) = dp(1)*p(90) + p(1)*dp(90)
    dp(155) = dp(4)*p(58) + p(4)*dp(58)
    dp(156) = dp(1)*p(59) + p(1)*dp(59)
    dp(157) = dp(1)*p(60) + p(1)*dp(60)
    dp(158) = dp(1)*p(93) + p(1)*dp(93)
    dp(159) = dp(1)*p(95) + p(1)*dp(95)
    dp(160) = dp(1)*p(61) + p(1)*dp(61)
    dp(161) = dp(1)*p(62) + p(1)*dp(62)
    dp(162) = dp(1)*p(97) + p(1)*dp(97)
    dp(163) = dp(1)*p(63) + p(1)*dp(63)
    dp(164) = dp(6)*p(34) + p(6)*dp(34)
    dp(165) = dp(1)*p(65) + p(1)*dp(65)
    dp(166) = dp(6)*p(21) + p(6)*dp(21)
    dp(167) = dp(1)*p(98) + p(1)*dp(98)
    dp(168) = dp(6)*p(35) + p(6)*dp(35)
    dp(169) = dp(1)*p(67) + p(1)*dp(67)
    dp(170) = dp(10)*p(47) + p(10)*dp(47)
    dp(171) = dp(1)*p(69) + p(1)*dp(69)
    dp(172) = dp(1)*p(100) + p(1)*dp(100)
    dp(173) = dp(1)*p(70) + p(1)*dp(70)
    dp(174) = dp(6)*p(37) + p(6)*dp(37)
    dp(175) = dp(1)*p(101) + p(1)*dp(101)
    dp(176) = dp(6)*p(38) + p(6)*dp(38)
    dp(177) = dp(1)*p(72) + p(1)*dp(72)
    dp(178) = dp(10)*p(34) + p(10)*dp(34)
    dp(179) = dp(10)*p(35) + p(10)*dp(35)
    dp(180) = dp(1)*p(102) + p(1)*dp(102)
    dp(181) = dp(10)*p(23) + p(10)*dp(23)
    dp(182) = dp(1)*p(104) + p(1)*dp(104)
    dp(183) = dp(1)*p(105) + p(1)*dp(105)
    dp(184) = dp(6)*p(48) + p(6)*dp(48)
    dp(185) = dp(1)*p(106) + p(1)*dp(106)
    dp(186) = dp(10)*p(37) + p(10)*dp(37)
    dp(187) = dp(10)*p(38) + p(10)*dp(38)
    dp(188) = dp(1)*p(75) + p(1)*dp(75)
    dp(189) = dp(1)*p(76) + p(1)*dp(76)
    dp(190) = dp(4)*p(93) + p(4)*dp(93)
    dp(191) = dp(1)*p(108) + p(1)*dp(108)
    dp(192) = dp(4)*p(95) + p(4)*dp(95)
    dp(193) = dp(1)*p(78) + p(1)*dp(78)
    dp(194) = dp(4)*p(97) + p(4)*dp(97)
    dp(195) = dp(4)*p(98) + p(4)*dp(98)
    dp(196) = dp(1)*p(81) + p(1)*dp(81)
    dp(197) = dp(4)*p(100) + p(4)*dp(100)
    dp(198) = dp(4)*p(101) + p(4)*dp(101)
    dp(199) = dp(4)*p(102) + p(4)*dp(102)
    dp(200) = dp(1)*p(109) + p(1)*dp(109)
    dp(201) = dp(4)*p(104) + p(4)*dp(104)
    dp(202) = dp(4)*p(105) + p(4)*dp(105)
    dp(203) = dp(4)*p(106) + p(4)*dp(106)
    dp(204) = dp(1)*p(85) + p(1)*dp(85)
    dp(205) = dp(1)*p(111) + p(1)*dp(111)
    dp(206) = dp(4)*p(77) + p(4)*dp(77)
    dp(207) = dp(1)*p(87) + p(1)*dp(87)
    dp(208) = dp(4)*p(79) + p(4)*dp(79)
    dp(209) = dp(4)*p(80) + p(4)*dp(80)
    dp(210) = dp(1)*p(112) + p(1)*dp(112)
    dp(211) = dp(4)*p(82) + p(4)*dp(82)
    dp(212) = dp(4)*p(83) + p(4)*dp(83)
    dp(213) = dp(4)*p(84) + p(4)*dp(84)
    dp(214) = dp(1)*p(114) + p(1)*dp(114)
    dp(215) = dp(4)*p(86) + p(4)*dp(86)
    dp(216) = dp(1)*p(115) + p(1)*dp(115)
    dp(217) = dp(4)*p(88) + p(4)*dp(88)
    dp(218) = dp(4)*p(89) + p(4)*dp(89)
    dp(219) = dp(4)*p(90) + p(4)*dp(90)
    dp(220) = dp(1)*p(91) + p(1)*dp(91)
    dp(221) = dp(1)*p(92) + p(1)*dp(92)
    dp(222) = dp(1)*p(94) + p(1)*dp(94)
    dp(223) = dp(6)*p(32) + p(6)*dp(32)
    dp(224) = dp(1)*p(117) + p(1)*dp(117)
    dp(225) = dp(6)*p(47) + p(6)*dp(47)
    dp(226) = dp(1)*p(96) + p(1)*dp(96)
    dp(227) = dp(2)*p(97) + p(2)*dp(97) - dp(164)
    dp(228) = dp(2)*p(98) + p(2)*dp(98) - dp(168)
    dp(229) = dp(1)*p(99) + p(1)*dp(99)
    dp(230) = dp(2)*p(100) + p(2)*dp(100) - dp(174)
    dp(231) = dp(2)*p(101) + p(2)*dp(101) - dp(176)
    dp(232) = dp(1)*p(103) + p(1)*dp(103)
    dp(233) = dp(2)*p(104) + p(2)*dp(104) - dp(184)
    dp(234) = dp(2)*p(105) + p(2)*dp(105) - dp(184)
    dp(235) = dp(10)*p(39) + p(10)*dp(39)
    dp(236) = dp(1)*p(118) + p(1)*dp(118)
    dp(237) = dp(3)*p(104) + p(3)*dp(104) - dp(186)
    dp(238) = dp(2)*p(118) + p(2)*dp(118) - dp(237)
    dp(239) = dp(10)*p(48) + p(10)*dp(48)
    dp(240) = dp(1)*p(107) + p(1)*dp(107)
    dp(241) = dp(4)*p(117) + p(4)*dp(117)
    dp(242) = dp(4)*p(118) + p(4)*dp(118)
    dp(243) = dp(1)*p(110) + p(1)*dp(110)
    dp(244) = dp(4)*p(108) + p(4)*dp(108)
    dp(245) = dp(4)*p(109) + p(4)*dp(109)
    dp(246) = dp(1)*p(113) + p(1)*dp(113)
    dp(247) = dp(4)*p(111) + p(4)*dp(111)
    dp(248) = dp(4)*p(112) + p(4)*dp(112)
    dp(249) = dp(1)*p(119) + p(1)*dp(119)
    dp(250) = dp(4)*p(114) + p(4)*dp(114)
    dp(251) = dp(4)*p(115) + p(4)*dp(115)
    dp(252) = dp(1)*p(116) + p(1)*dp(116)
    dp(253) = dp(2)*p(117) + p(2)*dp(117) - dp(225)
    dp(254) = dp(3)*p(118) + p(3)*dp(118) - dp(239)
    dp(255) = dp(4)*p(119) + p(4)*dp(119)
    dp(256) = dp(1)*p(123) + p(1)*dp(123)
    dp(257) = dp(1)*p(120) + p(1)*dp(120)
    dp(258) = dp(1)*p(129) + p(1)*dp(129)
    dp(259) = dp(1)*p(133) + p(1)*dp(133)
    dp(260) = dp(1)*p(121) + p(1)*dp(121)
    dp(261) = dp(1)*p(139) + p(1)*dp(139)
    dp(262) = dp(1)*p(141) + p(1)*dp(141)
    dp(263) = dp(1)*p(122) + p(1)*dp(122)
    dp(264) = dp(1)*p(143) + p(1)*dp(143)
    dp(265) = dp(4)*p(129) + p(4)*dp(129)
    dp(266) = dp(1)*p(146) + p(1)*dp(146)
    dp(267) = dp(1)*p(148) + p(1)*dp(148)
    dp(268) = dp(1)*p(149) + p(1)*dp(149)
    dp(269) = dp(4)*p(133) + p(4)*dp(133)
    dp(270) = dp(1)*p(153) + p(1)*dp(153)
    dp(271) = dp(1)*p(155) + p(1)*dp(155)
    dp(272) = dp(4)*p(123) + p(4)*dp(123)
    dp(273) = dp(1)*p(124) + p(1)*dp(124)
    dp(274) = dp(1)*p(125) + p(1)*dp(125)
    dp(275) = dp(1)*p(164) + p(1)*dp(164)
    dp(276) = dp(1)*p(126) + p(1)*dp(126)
    dp(277) = dp(1)*p(166) + p(1)*dp(166)
    dp(278) = dp(1)*p(168) + p(1)*dp(168)
    dp(279) = dp(1)*p(127) + p(1)*dp(127)
    dp(280) = dp(1)*p(128) + p(1)*dp(128)
    dp(281) = dp(6)*p(52) + p(6)*dp(52)
    dp(282) = dp(1)*p(170) + p(1)*dp(170)
    dp(283) = dp(6)*p(68) + p(6)*dp(68)
    dp(284) = dp(1)*p(130) + p(1)*dp(130)
    dp(285) = dp(1)*p(174) + p(1)*dp(174)
    dp(286) = dp(1)*p(176) + p(1)*dp(176)
    dp(287) = dp(1)*p(131) + p(1)*dp(131)
    dp(288) = dp(1)*p(178) + p(1)*dp(178)
    dp(289) = dp(1)*p(132) + p(1)*dp(132)
    dp(290) = dp(6)*p(73) + p(6)*dp(73)
    dp(291) = dp(1)*p(179) + p(1)*dp(179)
    dp(292) = dp(6)*p(74) + p(6)*dp(74)
    dp(293) = dp(1)*p(181) + p(1)*dp(181)
    dp(294) = dp(6)*p(102) + p(6)*dp(102)
    dp(295) = dp(1)*p(184) + p(1)*dp(184)
    dp(296) = dp(1)*p(186) + p(1)*dp(186)
    dp(297) = dp(1)*p(187) + p(1)*dp(187)
    dp(298) = dp(6)*p(106) + p(6)*dp(106)
    dp(299) = dp(1)*p(134) + p(1)*dp(134)
    dp(300) = dp(1)*p(135) + p(1)*dp(135)
    dp(301) = dp(1)*p(190) + p(1)*dp(190)
    dp(302) = dp(1)*p(192) + p(1)*dp(192)
    dp(303) = dp(1)*p(136) + p(1)*dp(136)
    dp(304) = dp(1)*p(137) + p(1)*dp(137)
    dp(305) = dp(1)*p(194) + p(1)*dp(194)
    dp(306) = dp(1)*p(138) + p(1)*dp(138)
    dp(307) = dp(4)*p(164) + p(4)*dp(164)
    dp(308) = dp(1)*p(140) + p(1)*dp(140)
    dp(309) = dp(4)*p(166) + p(4)*dp(166)
    dp(310) = dp(1)*p(195) + p(1)*dp(195)
    dp(311) = dp(4)*p(168) + p(4)*dp(168)
    dp(312) = dp(1)*p(142) + p(1)*dp(142)
    dp(313) = dp(4)*p(170) + p(4)*dp(170)
    dp(314) = dp(1)*p(144) + p(1)*dp(144)
    dp(315) = dp(1)*p(197) + p(1)*dp(197)
    dp(316) = dp(1)*p(145) + p(1)*dp(145)
    dp(317) = dp(4)*p(174) + p(4)*dp(174)
    dp(318) = dp(1)*p(198) + p(1)*dp(198)
    dp(319) = dp(4)*p(176) + p(4)*dp(176)
    dp(320) = dp(1)*p(147) + p(1)*dp(147)
    dp(321) = dp(4)*p(178) + p(4)*dp(178)
    dp(322) = dp(4)*p(179) + p(4)*dp(179)
    dp(323) = dp(1)*p(199) + p(1)*dp(199)
    dp(324) = dp(4)*p(181) + p(4)*dp(181)
    dp(325) = dp(1)*p(201) + p(1)*dp(201)
    dp(326) = dp(1)*p(202) + p(1)*dp(202)
    dp(327) = dp(4)*p(184) + p(4)*dp(184)
    dp(328) = dp(1)*p(203) + p(1)*dp(203)
    dp(329) = dp(4)*p(186) + p(4)*dp(186)
    dp(330) = dp(4)*p(187) + p(4)*dp(187)
    dp(331) = dp(1)*p(150) + p(1)*dp(150)
    dp(332) = dp(1)*p(206) + p(1)*dp(206)
    dp(333) = dp(1)*p(151) + p(1)*dp(151)
    dp(334) = dp(1)*p(208) + p(1)*dp(208)
    dp(335) = dp(1)*p(152) + p(1)*dp(152)
    dp(336) = dp(4)*p(139) + p(4)*dp(139)
    dp(337) = dp(1)*p(209) + p(1)*dp(209)
    dp(338) = dp(4)*p(141) + p(4)*dp(141)
    dp(339) = dp(1)*p(154) + p(1)*dp(154)
    dp(340) = dp(4)*p(143) + p(4)*dp(143)
    dp(341) = dp(1)*p(211) + p(1)*dp(211)
    dp(342) = dp(1)*p(212) + p(1)*dp(212)
    dp(343) = dp(4)*p(146) + p(4)*dp(146)
    dp(344) = dp(1)*p(213) + p(1)*dp(213)
    dp(345) = dp(4)*p(148) + p(4)*dp(148)
    dp(346) = dp(4)*p(149) + p(4)*dp(149)
    dp(347) = dp(1)*p(215) + p(1)*dp(215)
    dp(348) = dp(1)*p(217) + p(1)*dp(217)
    dp(349) = dp(1)*p(218) + p(1)*dp(218)
    dp(350) = dp(4)*p(153) + p(4)*dp(153)
    dp(351) = dp(1)*p(219) + p(1)*dp(219)
    dp(352) = dp(4)*p(155) + p(4)*dp(155)
    dp(353) = dp(1)*p(156) + p(1)*dp(156)
    dp(354) = dp(1)*p(157) + p(1)*dp(157)
    dp(355) = dp(1)*p(158) + p(1)*dp(158)
    dp(356) = dp(1)*p(159) + p(1)*dp(159)
    dp(357) = dp(1)*p(223) + p(1)*dp(223)
    dp(358) = dp(1)*p(225) + p(1)*dp(225)
    dp(359) = dp(1)*p(160) + p(1)*dp(160)
    dp(360) = dp(1)*p(161) + p(1)*dp(161)
    dp(361) = dp(1)*p(162) + p(1)*dp(162)
    dp(362) = dp(1)*p(227) + p(1)*dp(227)
    dp(363) = dp(1)*p(163) + p(1)*dp(163)
    dp(364) = dp(6)*p(97) + p(6)*dp(97)
    dp(365) = dp(1)*p(165) + p(1)*dp(165)
    dp(366) = dp(6)*p(64) + p(6)*dp(64)
    dp(367) = dp(1)*p(167) + p(1)*dp(167)
    dp(368) = dp(6)*p(66) + p(6)*dp(66)
    dp(369) = dp(1)*p(228) + p(1)*dp(228)
    dp(370) = dp(6)*p(98) + p(6)*dp(98)
    dp(371) = dp(1)*p(169) + p(1)*dp(169)
    dp(372) = dp(10)*p(117) + p(10)*dp(117)
    dp(373) = dp(1)*p(171) + p(1)*dp(171)
    dp(374) = dp(1)*p(172) + p(1)*dp(172)
    dp(375) = dp(1)*p(230) + p(1)*dp(230)
    dp(376) = dp(1)*p(173) + p(1)*dp(173)
    dp(377) = dp(6)*p(100) + p(6)*dp(100)
    dp(378) = dp(1)*p(175) + p(1)*dp(175)
    dp(379) = dp(6)*p(71) + p(6)*dp(71)
    dp(380) = dp(1)*p(231) + p(1)*dp(231)
    dp(381) = dp(6)*p(101) + p(6)*dp(101)
    dp(382) = dp(1)*p(177) + p(1)*dp(177)
    dp(383) = dp(10)*p(97) + p(10)*dp(97)
    dp(384) = dp(10)*p(98) + p(10)*dp(98)
    dp(385) = dp(1)*p(180) + p(1)*dp(180)
    dp(386) = dp(10)*p(68) + p(10)*dp(68)
    dp(387) = dp(1)*p(182) + p(1)*dp(182)
    dp(388) = dp(1)*p(233) + p(1)*dp(233)
    dp(389) = dp(1)*p(183) + p(1)*dp(183)
    dp(390) = dp(6)*p(104) + p(6)*dp(104)
    dp(391) = dp(1)*p(234) + p(1)*dp(234)
    dp(392) = dp(6)*p(105) + p(6)*dp(105)
    dp(393) = dp(1)*p(185) + p(1)*dp(185)
    dp(394) = dp(10)*p(100) + p(10)*dp(100)
    dp(395) = dp(10)*p(101) + p(10)*dp(101)
    dp(396) = dp(1)*p(235) + p(1)*dp(235)
    dp(397) = dp(10)*p(73) + p(10)*dp(73)
    dp(398) = dp(10)*p(74) + p(10)*dp(74)
    dp(399) = dp(1)*p(237) + p(1)*dp(237)
    dp(400) = dp(1)*p(238) + p(1)*dp(238)
    dp(401) = dp(6)*p(118) + p(6)*dp(118)
    dp(402) = dp(1)*p(239) + p(1)*dp(239)
    dp(403) = dp(10)*p(104) + p(10)*dp(104)
    dp(404) = dp(10)*p(105) + p(10)*dp(105)
    dp(405) = dp(1)*p(188) + p(1)*dp(188)
    dp(406) = dp(1)*p(189) + p(1)*dp(189)
    dp(407) = dp(1)*p(191) + p(1)*dp(191)
    dp(408) = dp(4)*p(223) + p(4)*dp(223)
    dp(409) = dp(1)*p(241) + p(1)*dp(241)
    dp(410) = dp(4)*p(225) + p(4)*dp(225)
    dp(411) = dp(1)*p(193) + p(1)*dp(193)
    dp(412) = dp(4)*p(227) + p(4)*dp(227)
    dp(413) = dp(4)*p(228) + p(4)*dp(228)
    dp(414) = dp(1)*p(196) + p(1)*dp(196)
    dp(415) = dp(4)*p(230) + p(4)*dp(230)
    dp(416) = dp(4)*p(231) + p(4)*dp(231)
    dp(417) = dp(1)*p(200) + p(1)*dp(200)
    dp(418) = dp(4)*p(233) + p(4)*dp(233)
    dp(419) = dp(4)*p(234) + p(4)*dp(234)
    dp(420) = dp(4)*p(235) + p(4)*dp(235)
    dp(421) = dp(1)*p(242) + p(1)*dp(242)
    dp(422) = dp(4)*p(237) + p(4)*dp(237)
    dp(423) = dp(4)*p(238) + p(4)*dp(238)
    dp(424) = dp(4)*p(239) + p(4)*dp(239)
    dp(425) = dp(1)*p(204) + p(1)*dp(204)
    dp(426) = dp(1)*p(205) + p(1)*dp(205)
    dp(427) = dp(4)*p(190) + p(4)*dp(190)
    dp(428) = dp(1)*p(244) + p(1)*dp(244)
    dp(429) = dp(4)*p(192) + p(4)*dp(192)
    dp(430) = dp(1)*p(207) + p(1)*dp(207)
    dp(431) = dp(4)*p(194) + p(4)*dp(194)
    dp(432) = dp(4)*p(195) + p(4)*dp(195)
    dp(433) = dp(1)*p(210) + p(1)*dp(210)
    dp(434) = dp(4)*p(197) + p(4)*dp(197)
    dp(435) = dp(4)*p(198) + p(4)*dp(198)
    dp(436) = dp(4)*p(199) + p(4)*dp(199)
    dp(437) = dp(1)*p(245) + p(1)*dp(245)
    dp(438) = dp(4)*p(201) + p(4)*dp(201)
    dp(439) = dp(4)*p(202) + p(4)*dp(202)
    dp(440) = dp(4)*p(203) + p(4)*dp(203)
    dp(441) = dp(1)*p(214) + p(1)*dp(214)
    dp(442) = dp(1)*p(247) + p(1)*dp(247)
    dp(443) = dp(4)*p(206) + p(4)*dp(206)
    dp(444) = dp(1)*p(216) + p(1)*dp(216)
    dp(445) = dp(4)*p(208) + p(4)*dp(208)
    dp(446) = dp(4)*p(209) + p(4)*dp(209)
    dp(447) = dp(1)*p(248) + p(1)*dp(248)
    dp(448) = dp(4)*p(211) + p(4)*dp(211)
    dp(449) = dp(4)*p(212) + p(4)*dp(212)
    dp(450) = dp(4)*p(213) + p(4)*dp(213)
    dp(451) = dp(1)*p(250) + p(1)*dp(250)
    dp(452) = dp(4)*p(215) + p(4)*dp(215)
    dp(453) = dp(1)*p(251) + p(1)*dp(251)
    dp(454) = dp(4)*p(217) + p(4)*dp(217)
    dp(455) = dp(4)*p(218) + p(4)*dp(218)
    dp(456) = dp(4)*p(219) + p(4)*dp(219)
    dp(457) = dp(1)*p(220) + p(1)*dp(220)
    dp(458) = dp(1)*p(221) + p(1)*dp(221)
    dp(459) = dp(1)*p(222) + p(1)*dp(222)
    dp(460) = dp(6)*p(93) + p(6)*dp(93)
    dp(461) = dp(1)*p(224) + p(1)*dp(224)
    dp(462) = dp(6)*p(95) + p(6)*dp(95)
    dp(463) = dp(1)*p(253) + p(1)*dp(253)
    dp(464) = dp(6)*p(117) + p(6)*dp(117)
    dp(465) = dp(1)*p(226) + p(1)*dp(226)
    dp(466) = dp(2)*p(227) + p(2)*dp(227) - dp(364)
    dp(467) = dp(2)*p(228) + p(2)*dp(228) - dp(370)
    dp(468) = dp(1)*p(229) + p(1)*dp(229)
    dp(469) = dp(2)*p(230) + p(2)*dp(230) - dp(377)
    dp(470) = dp(2)*p(231) + p(2)*dp(231) - dp(381)
    dp(471) = dp(1)*p(232) + p(1)*dp(232)
    dp(472) = dp(2)*p(233) + p(2)*dp(233) - dp(390)
    dp(473) = dp(2)*p(234) + p(2)*dp(234) - dp(392)
    dp(474) = dp(10)*p(102) + p(10)*dp(102)
    dp(475) = dp(1)*p(236) + p(1)*dp(236)
    dp(476) = dp(2)*p(237) + p(2)*dp(237) - dp(401)
    dp(477) = dp(2)*p(238) + p(2)*dp(238) - dp(401)
    dp(478) = dp(10)*p(106) + p(10)*dp(106)
    dp(479) = dp(1)*p(254) + p(1)*dp(254)
    dp(480) = dp(3)*p(237) + p(3)*dp(237) - dp(403)
    dp(481) = dp(2)*p(254) + p(2)*dp(254) - dp(480)
    dp(482) = dp(10)*p(118) + p(10)*dp(118)
    dp(483) = dp(1)*p(240) + p(1)*dp(240)
    dp(484) = dp(4)*p(253) + p(4)*dp(253)
    dp(485) = dp(4)*p(254) + p(4)*dp(254)
    dp(486) = dp(1)*p(243) + p(1)*dp(243)
    dp(487) = dp(4)*p(241) + p(4)*dp(241)
    dp(488) = dp(4)*p(242) + p(4)*dp(242)
    dp(489) = dp(1)*p(246) + p(1)*dp(246)
    dp(490) = dp(4)*p(244) + p(4)*dp(244)
    dp(491) = dp(4)*p(245) + p(4)*dp(245)
    dp(492) = dp(1)*p(249) + p(1)*dp(249)
    dp(493) = dp(4)*p(247) + p(4)*dp(247)
    dp(494) = dp(4)*p(248) + p(4)*dp(248)
    dp(495) = dp(1)*p(255) + p(1)*dp(255)
    dp(496) = dp(4)*p(250) + p(4)*dp(250)
    dp(497) = dp(4)*p(251) + p(4)*dp(251)
    dp(498) = dp(1)*p(252) + p(1)*dp(252)
    dp(499) = dp(2)*p(253) + p(2)*dp(253) - dp(464)
    dp(500) = dp(3)*p(254) + p(3)*dp(254) - dp(482)
    dp(501) = dp(4)*p(255) + p(4)*dp(255)
    dp(502) = dp(1)*p(256) + p(1)*dp(256)
    dp(503) = dp(1)*p(265) + p(1)*dp(265)
    dp(504) = dp(1)*p(269) + p(1)*dp(269)
    dp(505) = dp(1)*p(272) + p(1)*dp(272)
    dp(506) = dp(1)*p(257) + p(1)*dp(257)
    dp(507) = dp(1)*p(258) + p(1)*dp(258)
    dp(508) = dp(1)*p(281) + p(1)*dp(281)
    dp(509) = dp(1)*p(283) + p(1)*dp(283)
    dp(510) = dp(1)*p(259) + p(1)*dp(259)
    dp(511) = dp(1)*p(290) + p(1)*dp(290)
    dp(512) = dp(1)*p(292) + p(1)*dp(292)
    dp(513) = dp(1)*p(294) + p(1)*dp(294)
    dp(514) = dp(1)*p(298) + p(1)*dp(298)
    dp(515) = dp(1)*p(260) + p(1)*dp(260)
    dp(516) = dp(1)*p(261) + p(1)*dp(261)
    dp(517) = dp(1)*p(307) + p(1)*dp(307)
    dp(518) = dp(1)*p(262) + p(1)*dp(262)
    dp(519) = dp(1)*p(309) + p(1)*dp(309)
    dp(520) = dp(1)*p(311) + p(1)*dp(311)
    dp(521) = dp(1)*p(263) + p(1)*dp(263)
    dp(522) = dp(1)*p(264) + p(1)*dp(264)
    dp(523) = dp(4)*p(281) + p(4)*dp(281)
    dp(524) = dp(1)*p(313) + p(1)*dp(313)
    dp(525) = dp(4)*p(283) + p(4)*dp(283)
    dp(526) = dp(1)*p(266) + p(1)*dp(266)
    dp(527) = dp(1)*p(317) + p(1)*dp(317)
    dp(528) = dp(1)*p(319) + p(1)*dp(319)
    dp(529) = dp(1)*p(267) + p(1)*dp(267)
    dp(530) = dp(1)*p(321) + p(1)*dp(321)
    dp(531) = dp(1)*p(268) + p(1)*dp(268)
    dp(532) = dp(4)*p(290) + p(4)*dp(290)
    dp(533) = dp(1)*p(322) + p(1)*dp(322)
    dp(534) = dp(4)*p(292) + p(4)*dp(292)
    dp(535) = dp(1)*p(324) + p(1)*dp(324)
    dp(536) = dp(4)*p(294) + p(4)*dp(294)
    dp(537) = dp(1)*p(327) + p(1)*dp(327)
    dp(538) = dp(1)*p(329) + p(1)*dp(329)
    dp(539) = dp(1)*p(330) + p(1)*dp(330)
    dp(540) = dp(4)*p(298) + p(4)*dp(298)
    dp(541) = dp(1)*p(270) + p(1)*dp(270)
    dp(542) = dp(1)*p(336) + p(1)*dp(336)
    dp(543) = dp(1)*p(338) + p(1)*dp(338)
    dp(544) = dp(1)*p(271) + p(1)*dp(271)
    dp(545) = dp(1)*p(340) + p(1)*dp(340)
    dp(546) = dp(4)*p(265) + p(4)*dp(265)
    dp(547) = dp(1)*p(343) + p(1)*dp(343)
    dp(548) = dp(1)*p(345) + p(1)*dp(345)
    dp(549) = dp(1)*p(346) + p(1)*dp(346)
    dp(550) = dp(4)*p(269) + p(4)*dp(269)
    dp(551) = dp(1)*p(350) + p(1)*dp(350)
    dp(552) = dp(1)*p(352) + p(1)*dp(352)
    dp(553) = dp(4)*p(272) + p(4)*dp(272)
    dp(554) = dp(1)*p(273) + p(1)*dp(273)
    dp(555) = dp(1)*p(274) + p(1)*dp(274)
    dp(556) = dp(1)*p(275) + p(1)*dp(275)
    dp(557) = dp(1)*p(364) + p(1)*dp(364)
    dp(558) = dp(1)*p(276) + p(1)*dp(276)
    dp(559) = dp(1)*p(277) + p(1)*dp(277)
    dp(560) = dp(1)*p(366) + p(1)*dp(366)
    dp(561) = dp(1)*p(278) + p(1)*dp(278)
    dp(562) = dp(1)*p(368) + p(1)*dp(368)
    dp(563) = dp(1)*p(370) + p(1)*dp(370)
    dp(564) = dp(1)*p(279) + p(1)*dp(279)
    dp(565) = dp(1)*p(280) + p(1)*dp(280)
    dp(566) = dp(1)*p(282) + p(1)*dp(282)
    dp(567) = dp(6)*p(129) + p(6)*dp(129)
    dp(568) = dp(1)*p(372) + p(1)*dp(372)
    dp(569) = dp(6)*p(170) + p(6)*dp(170)
    dp(570) = dp(1)*p(284) + p(1)*dp(284)
    dp(571) = dp(1)*p(285) + p(1)*dp(285)
    dp(572) = dp(1)*p(377) + p(1)*dp(377)
    dp(573) = dp(1)*p(286) + p(1)*dp(286)
    dp(574) = dp(1)*p(379) + p(1)*dp(379)
    dp(575) = dp(1)*p(381) + p(1)*dp(381)
    dp(576) = dp(1)*p(287) + p(1)*dp(287)
    dp(577) = dp(1)*p(288) + p(1)*dp(288)
    dp(578) = dp(1)*p(383) + p(1)*dp(383)
    dp(579) = dp(1)*p(289) + p(1)*dp(289)
    dp(580) = dp(6)*p(178) + p(6)*dp(178)
    dp(581) = dp(1)*p(291) + p(1)*dp(291)
    dp(582) = dp(6)*p(133) + p(6)*dp(133)
    dp(583) = dp(1)*p(384) + p(1)*dp(384)
    dp(584) = dp(6)*p(179) + p(6)*dp(179)
    dp(585) = dp(1)*p(293) + p(1)*dp(293)
    dp(586) = dp(1)*p(386) + p(1)*dp(386)
    dp(587) = dp(6)*p(181) + p(6)*dp(181)
    dp(588) = dp(1)*p(295) + p(1)*dp(295)
    dp(589) = dp(1)*p(390) + p(1)*dp(390)
    dp(590) = dp(1)*p(392) + p(1)*dp(392)
    dp(591) = dp(1)*p(296) + p(1)*dp(296)
    dp(592) = dp(1)*p(394) + p(1)*dp(394)
    dp(593) = dp(1)*p(297) + p(1)*dp(297)
    dp(594) = dp(6)*p(186) + p(6)*dp(186)
    dp(595) = dp(1)*p(395) + p(1)*dp(395)
    dp(596) = dp(6)*p(187) + p(6)*dp(187)
    dp(597) = dp(1)*p(397) + p(1)*dp(397)
    dp(598) = dp(1)*p(398) + p(1)*dp(398)
    dp(599) = dp(6)*p(235) + p(6)*dp(235)
    dp(600) = dp(1)*p(401) + p(1)*dp(401)
    dp(601) = dp(1)*p(403) + p(1)*dp(403)
    dp(602) = dp(1)*p(404) + p(1)*dp(404)
    dp(603) = dp(6)*p(239) + p(6)*dp(239)
    dp(604) = dp(1)*p(299) + p(1)*dp(299)
    dp(605) = dp(1)*p(300) + p(1)*dp(300)
    dp(606) = dp(1)*p(301) + p(1)*dp(301)
    dp(607) = dp(1)*p(302) + p(1)*dp(302)
    dp(608) = dp(1)*p(408) + p(1)*dp(408)
    dp(609) = dp(1)*p(410) + p(1)*dp(410)
    dp(610) = dp(1)*p(303) + p(1)*dp(303)
    dp(611) = dp(1)*p(304) + p(1)*dp(304)
    dp(612) = dp(1)*p(305) + p(1)*dp(305)
    dp(613) = dp(1)*p(412) + p(1)*dp(412)
    dp(614) = dp(1)*p(306) + p(1)*dp(306)
    dp(615) = dp(4)*p(364) + p(4)*dp(364)
    dp(616) = dp(1)*p(308) + p(1)*dp(308)
    dp(617) = dp(4)*p(366) + p(4)*dp(366)
    dp(618) = dp(1)*p(310) + p(1)*dp(310)
    dp(619) = dp(4)*p(368) + p(4)*dp(368)
    dp(620) = dp(1)*p(413) + p(1)*dp(413)
    dp(621) = dp(4)*p(370) + p(4)*dp(370)
    dp(622) = dp(1)*p(312) + p(1)*dp(312)
    dp(623) = dp(4)*p(372) + p(4)*dp(372)
    dp(624) = dp(1)*p(314) + p(1)*dp(314)
    dp(625) = dp(1)*p(315) + p(1)*dp(315)
    dp(626) = dp(1)*p(415) + p(1)*dp(415)
    dp(627) = dp(1)*p(316) + p(1)*dp(316)
    dp(628) = dp(4)*p(377) + p(4)*dp(377)
    dp(629) = dp(1)*p(318) + p(1)*dp(318)
    dp(630) = dp(4)*p(379) + p(4)*dp(379)
    dp(631) = dp(1)*p(416) + p(1)*dp(416)
    dp(632) = dp(4)*p(381) + p(4)*dp(381)
    dp(633) = dp(1)*p(320) + p(1)*dp(320)
    dp(634) = dp(4)*p(383) + p(4)*dp(383)
    dp(635) = dp(4)*p(384) + p(4)*dp(384)
    dp(636) = dp(1)*p(323) + p(1)*dp(323)
    dp(637) = dp(4)*p(386) + p(4)*dp(386)
    dp(638) = dp(1)*p(325) + p(1)*dp(325)
    dp(639) = dp(1)*p(418) + p(1)*dp(418)
    dp(640) = dp(1)*p(326) + p(1)*dp(326)
    dp(641) = dp(4)*p(390) + p(4)*dp(390)
    dp(642) = dp(1)*p(419) + p(1)*dp(419)
    dp(643) = dp(4)*p(392) + p(4)*dp(392)
    dp(644) = dp(1)*p(328) + p(1)*dp(328)
    dp(645) = dp(4)*p(394) + p(4)*dp(394)
    dp(646) = dp(4)*p(395) + p(4)*dp(395)
    dp(647) = dp(1)*p(420) + p(1)*dp(420)
    dp(648) = dp(4)*p(397) + p(4)*dp(397)
    dp(649) = dp(4)*p(398) + p(4)*dp(398)
    dp(650) = dp(1)*p(422) + p(1)*dp(422)
    dp(651) = dp(1)*p(423) + p(1)*dp(423)
    dp(652) = dp(4)*p(401) + p(4)*dp(401)
    dp(653) = dp(1)*p(424) + p(1)*dp(424)
    dp(654) = dp(4)*p(403) + p(4)*dp(403)
    dp(655) = dp(4)*p(404) + p(4)*dp(404)
    dp(656) = dp(1)*p(331) + p(1)*dp(331)
    dp(657) = dp(1)*p(332) + p(1)*dp(332)
    dp(658) = dp(1)*p(427) + p(1)*dp(427)
    dp(659) = dp(1)*p(429) + p(1)*dp(429)
    dp(660) = dp(1)*p(333) + p(1)*dp(333)
    dp(661) = dp(1)*p(334) + p(1)*dp(334)
    dp(662) = dp(1)*p(431) + p(1)*dp(431)
    dp(663) = dp(1)*p(335) + p(1)*dp(335)
    dp(664) = dp(4)*p(307) + p(4)*dp(307)
    dp(665) = dp(1)*p(337) + p(1)*dp(337)
    dp(666) = dp(4)*p(309) + p(4)*dp(309)
    dp(667) = dp(1)*p(432) + p(1)*dp(432)
    dp(668) = dp(4)*p(311) + p(4)*dp(311)
    dp(669) = dp(1)*p(339) + p(1)*dp(339)
    dp(670) = dp(4)*p(313) + p(4)*dp(313)
    dp(671) = dp(1)*p(341) + p(1)*dp(341)
    dp(672) = dp(1)*p(434) + p(1)*dp(434)
    dp(673) = dp(1)*p(342) + p(1)*dp(342)
    dp(674) = dp(4)*p(317) + p(4)*dp(317)
    dp(675) = dp(1)*p(435) + p(1)*dp(435)
    dp(676) = dp(4)*p(319) + p(4)*dp(319)
    dp(677) = dp(1)*p(344) + p(1)*dp(344)
    dp(678) = dp(4)*p(321) + p(4)*dp(321)
    dp(679) = dp(4)*p(322) + p(4)*dp(322)
    dp(680) = dp(1)*p(436) + p(1)*dp(436)
    dp(681) = dp(4)*p(324) + p(4)*dp(324)
    dp(682) = dp(1)*p(438) + p(1)*dp(438)
    dp(683) = dp(1)*p(439) + p(1)*dp(439)
    dp(684) = dp(4)*p(327) + p(4)*dp(327)
    dp(685) = dp(1)*p(440) + p(1)*dp(440)
    dp(686) = dp(4)*p(329) + p(4)*dp(329)
    dp(687) = dp(4)*p(330) + p(4)*dp(330)
    dp(688) = dp(1)*p(347) + p(1)*dp(347)
    dp(689) = dp(1)*p(443) + p(1)*dp(443)
    dp(690) = dp(1)*p(348) + p(1)*dp(348)
    dp(691) = dp(1)*p(445) + p(1)*dp(445)
    dp(692) = dp(1)*p(349) + p(1)*dp(349)
    dp(693) = dp(4)*p(336) + p(4)*dp(336)
    dp(694) = dp(1)*p(446) + p(1)*dp(446)
    dp(695) = dp(4)*p(338) + p(4)*dp(338)
    dp(696) = dp(1)*p(351) + p(1)*dp(351)
    dp(697) = dp(4)*p(340) + p(4)*dp(340)
    dp(698) = dp(1)*p(448) + p(1)*dp(448)
    dp(699) = dp(1)*p(449) + p(1)*dp(449)
    dp(700) = dp(4)*p(343) + p(4)*dp(343)
    dp(701) = dp(1)*p(450) + p(1)*dp(450)
    dp(702) = dp(4)*p(345) + p(4)*dp(345)
    dp(703) = dp(4)*p(346) + p(4)*dp(346)
    dp(704) = dp(1)*p(452) + p(1)*dp(452)
    dp(705) = dp(1)*p(454) + p(1)*dp(454)
    dp(706) = dp(1)*p(455) + p(1)*dp(455)
    dp(707) = dp(4)*p(350) + p(4)*dp(350)
    dp(708) = dp(1)*p(456) + p(1)*dp(456)
    dp(709) = dp(4)*p(352) + p(4)*dp(352)
    dp(710) = dp(1)*p(353) + p(1)*dp(353)
    dp(711) = dp(1)*p(354) + p(1)*dp(354)
    dp(712) = dp(1)*p(355) + p(1)*dp(355)
    dp(713) = dp(1)*p(356) + p(1)*dp(356)
    dp(714) = dp(1)*p(357) + p(1)*dp(357)
    dp(715) = dp(1)*p(460) + p(1)*dp(460)
    dp(716) = dp(1)*p(358) + p(1)*dp(358)
    dp(717) = dp(1)*p(462) + p(1)*dp(462)
    dp(718) = dp(1)*p(464) + p(1)*dp(464)
    dp(719) = dp(1)*p(359) + p(1)*dp(359)
    dp(720) = dp(1)*p(360) + p(1)*dp(360)
    dp(721) = dp(1)*p(361) + p(1)*dp(361)
    dp(722) = dp(1)*p(362) + p(1)*dp(362)
    dp(723) = dp(1)*p(466) + p(1)*dp(466)
    dp(724) = dp(1)*p(363) + p(1)*dp(363)
    dp(725) = dp(6)*p(227) + p(6)*dp(227)
    dp(726) = dp(1)*p(365) + p(1)*dp(365)
    dp(727) = dp(6)*p(164) + p(6)*dp(164)
    dp(728) = dp(1)*p(367) + p(1)*dp(367)
    dp(729) = dp(6)*p(166) + p(6)*dp(166)
    dp(730) = dp(1)*p(369) + p(1)*dp(369)
    dp(731) = dp(6)*p(168) + p(6)*dp(168)
    dp(732) = dp(1)*p(467) + p(1)*dp(467)
    dp(733) = dp(6)*p(228) + p(6)*dp(228)
    dp(734) = dp(1)*p(371) + p(1)*dp(371)
    dp(735) = dp(10)*p(253) + p(10)*dp(253)
    dp(736) = dp(1)*p(373) + p(1)*dp(373)
    dp(737) = dp(1)*p(374) + p(1)*dp(374)
    dp(738) = dp(1)*p(375) + p(1)*dp(375)
    dp(739) = dp(1)*p(469) + p(1)*dp(469)
    dp(740) = dp(1)*p(376) + p(1)*dp(376)
    dp(741) = dp(6)*p(230) + p(6)*dp(230)
    dp(742) = dp(1)*p(378) + p(1)*dp(378)
    dp(743) = dp(6)*p(174) + p(6)*dp(174)
    dp(744) = dp(1)*p(380) + p(1)*dp(380)
    dp(745) = dp(6)*p(176) + p(6)*dp(176)
    dp(746) = dp(1)*p(470) + p(1)*dp(470)
    dp(747) = dp(6)*p(231) + p(6)*dp(231)
    dp(748) = dp(1)*p(382) + p(1)*dp(382)
    dp(749) = dp(10)*p(227) + p(10)*dp(227)
    dp(750) = dp(10)*p(228) + p(10)*dp(228)
    dp(751) = dp(1)*p(385) + p(1)*dp(385)
    dp(752) = dp(10)*p(170) + p(10)*dp(170)
    dp(753) = dp(1)*p(387) + p(1)*dp(387)
    dp(754) = dp(1)*p(388) + p(1)*dp(388)
    dp(755) = dp(1)*p(472) + p(1)*dp(472)
    dp(756) = dp(1)*p(389) + p(1)*dp(389)
    dp(757) = dp(6)*p(233) + p(6)*dp(233)
    dp(758) = dp(1)*p(391) + p(1)*dp(391)
    dp(759) = dp(6)*p(184) + p(6)*dp(184)
    dp(760) = dp(1)*p(473) + p(1)*dp(473)
    dp(761) = dp(6)*p(234) + p(6)*dp(234)
    dp(762) = dp(1)*p(393) + p(1)*dp(393)
    dp(763) = dp(10)*p(230) + p(10)*dp(230)
    dp(764) = dp(10)*p(231) + p(10)*dp(231)
    dp(765) = dp(1)*p(396) + p(1)*dp(396)
    dp(766) = dp(10)*p(178) + p(10)*dp(178)
    dp(767) = dp(10)*p(179) + p(10)*dp(179)
    dp(768) = dp(1)*p(474) + p(1)*dp(474)
    dp(769) = dp(10)*p(181) + p(10)*dp(181)
    dp(770) = dp(1)*p(399) + p(1)*dp(399)
    dp(771) = dp(1)*p(476) + p(1)*dp(476)
    dp(772) = dp(1)*p(400) + p(1)*dp(400)
    dp(773) = dp(6)*p(237) + p(6)*dp(237)
    dp(774) = dp(1)*p(477) + p(1)*dp(477)
    dp(775) = dp(6)*p(238) + p(6)*dp(238)
    dp(776) = dp(1)*p(402) + p(1)*dp(402)
    dp(777) = dp(10)*p(233) + p(10)*dp(233)
    dp(778) = dp(10)*p(234) + p(10)*dp(234)
    dp(779) = dp(1)*p(478) + p(1)*dp(478)
    dp(780) = dp(10)*p(186) + p(10)*dp(186)
    dp(781) = dp(10)*p(187) + p(10)*dp(187)
    dp(782) = dp(1)*p(480) + p(1)*dp(480)
    dp(783) = dp(1)*p(481) + p(1)*dp(481)
    dp(784) = dp(6)*p(254) + p(6)*dp(254)
    dp(785) = dp(1)*p(482) + p(1)*dp(482)
    dp(786) = dp(10)*p(237) + p(10)*dp(237)
    dp(787) = dp(10)*p(238) + p(10)*dp(238)
    dp(788) = dp(1)*p(405) + p(1)*dp(405)
    dp(789) = dp(1)*p(406) + p(1)*dp(406)
    dp(790) = dp(1)*p(407) + p(1)*dp(407)
    dp(791) = dp(4)*p(460) + p(4)*dp(460)
    dp(792) = dp(1)*p(409) + p(1)*dp(409)
    dp(793) = dp(4)*p(462) + p(4)*dp(462)
    dp(794) = dp(1)*p(484) + p(1)*dp(484)
    dp(795) = dp(4)*p(464) + p(4)*dp(464)
    dp(796) = dp(1)*p(411) + p(1)*dp(411)
    dp(797) = dp(4)*p(466) + p(4)*dp(466)
    dp(798) = dp(4)*p(467) + p(4)*dp(467)
    dp(799) = dp(1)*p(414) + p(1)*dp(414)
    dp(800) = dp(4)*p(469) + p(4)*dp(469)
    dp(801) = dp(4)*p(470) + p(4)*dp(470)
    dp(802) = dp(1)*p(417) + p(1)*dp(417)
    dp(803) = dp(4)*p(472) + p(4)*dp(472)
    dp(804) = dp(4)*p(473) + p(4)*dp(473)
    dp(805) = dp(4)*p(474) + p(4)*dp(474)
    dp(806) = dp(1)*p(421) + p(1)*dp(421)
    dp(807) = dp(4)*p(476) + p(4)*dp(476)
    dp(808) = dp(4)*p(477) + p(4)*dp(477)
    dp(809) = dp(4)*p(478) + p(4)*dp(478)
    dp(810) = dp(1)*p(485) + p(1)*dp(485)
    dp(811) = dp(4)*p(480) + p(4)*dp(480)
    dp(812) = dp(4)*p(481) + p(4)*dp(481)
    dp(813) = dp(4)*p(482) + p(4)*dp(482)
    dp(814) = dp(1)*p(425) + p(1)*dp(425)
    dp(815) = dp(1)*p(426) + p(1)*dp(426)
    dp(816) = dp(1)*p(428) + p(1)*dp(428)
    dp(817) = dp(4)*p(408) + p(4)*dp(408)
    dp(818) = dp(1)*p(487) + p(1)*dp(487)
    dp(819) = dp(4)*p(410) + p(4)*dp(410)
    dp(820) = dp(1)*p(430) + p(1)*dp(430)
    dp(821) = dp(4)*p(412) + p(4)*dp(412)
    dp(822) = dp(4)*p(413) + p(4)*dp(413)
    dp(823) = dp(1)*p(433) + p(1)*dp(433)
    dp(824) = dp(4)*p(415) + p(4)*dp(415)
    dp(825) = dp(4)*p(416) + p(4)*dp(416)
    dp(826) = dp(1)*p(437) + p(1)*dp(437)
    dp(827) = dp(4)*p(418) + p(4)*dp(418)
    dp(828) = dp(4)*p(419) + p(4)*dp(419)
    dp(829) = dp(4)*p(420) + p(4)*dp(420)
    dp(830) = dp(1)*p(488) + p(1)*dp(488)
    dp(831) = dp(4)*p(422) + p(4)*dp(422)
    dp(832) = dp(4)*p(423) + p(4)*dp(423)
    dp(833) = dp(4)*p(424) + p(4)*dp(424)
    dp(834) = dp(1)*p(441) + p(1)*dp(441)
    dp(835) = dp(1)*p(442) + p(1)*dp(442)
    dp(836) = dp(4)*p(427) + p(4)*dp(427)
    dp(837) = dp(1)*p(490) + p(1)*dp(490)
    dp(838) = dp(4)*p(429) + p(4)*dp(429)
    dp(839) = dp(1)*p(444) + p(1)*dp(444)
    dp(840) = dp(4)*p(431) + p(4)*dp(431)
    dp(841) = dp(4)*p(432) + p(4)*dp(432)
    dp(842) = dp(1)*p(447) + p(1)*dp(447)
    dp(843) = dp(4)*p(434) + p(4)*dp(434)
    dp(844) = dp(4)*p(435) + p(4)*dp(435)
    dp(845) = dp(4)*p(436) + p(4)*dp(436)
    dp(846) = dp(1)*p(491) + p(1)*dp(491)
    dp(847) = dp(4)*p(438) + p(4)*dp(438)
    dp(848) = dp(4)*p(439) + p(4)*dp(439)
    dp(849) = dp(4)*p(440) + p(4)*dp(440)
    dp(850) = dp(1)*p(451) + p(1)*dp(451)
    dp(851) = dp(1)*p(493) + p(1)*dp(493)
    dp(852) = dp(4)*p(443) + p(4)*dp(443)
    dp(853) = dp(1)*p(453) + p(1)*dp(453)
    dp(854) = dp(4)*p(445) + p(4)*dp(445)
    dp(855) = dp(4)*p(446) + p(4)*dp(446)
    dp(856) = dp(1)*p(494) + p(1)*dp(494)
    dp(857) = dp(4)*p(448) + p(4)*dp(448)
    dp(858) = dp(4)*p(449) + p(4)*dp(449)
    dp(859) = dp(4)*p(450) + p(4)*dp(450)
    dp(860) = dp(1)*p(496) + p(1)*dp(496)
    dp(861) = dp(4)*p(452) + p(4)*dp(452)
    dp(862) = dp(1)*p(497) + p(1)*dp(497)
    dp(863) = dp(4)*p(454) + p(4)*dp(454)
    dp(864) = dp(4)*p(455) + p(4)*dp(455)
    dp(865) = dp(4)*p(456) + p(4)*dp(456)
    dp(866) = dp(1)*p(457) + p(1)*dp(457)
    dp(867) = dp(1)*p(458) + p(1)*dp(458)
    dp(868) = dp(1)*p(459) + p(1)*dp(459)
    dp(869) = dp(1)*p(461) + p(1)*dp(461)
    dp(870) = dp(6)*p(223) + p(6)*dp(223)
    dp(871) = dp(1)*p(463) + p(1)*dp(463)
    dp(872) = dp(6)*p(225) + p(6)*dp(225)
    dp(873) = dp(1)*p(499) + p(1)*dp(499)
    dp(874) = dp(6)*p(253) + p(6)*dp(253)
    dp(875) = dp(1)*p(465) + p(1)*dp(465)
    dp(876) = dp(2)*p(466) + p(2)*dp(466) - dp(725)
    dp(877) = dp(2)*p(467) + p(2)*dp(467) - dp(733)
    dp(878) = dp(1)*p(468) + p(1)*dp(468)
    dp(879) = dp(2)*p(469) + p(2)*dp(469) - dp(741)
    dp(880) = dp(2)*p(470) + p(2)*dp(470) - dp(747)
    dp(881) = dp(1)*p(471) + p(1)*dp(471)
    dp(882) = dp(2)*p(472) + p(2)*dp(472) - dp(757)
    dp(883) = dp(2)*p(473) + p(2)*dp(473) - dp(761)
    dp(884) = dp(1)*p(475) + p(1)*dp(475)
    dp(885) = dp(2)*p(476) + p(2)*dp(476) - dp(773)
    dp(886) = dp(2)*p(477) + p(2)*dp(477) - dp(775)
    dp(887) = dp(10)*p(235) + p(10)*dp(235)
    dp(888) = dp(1)*p(479) + p(1)*dp(479)
    dp(889) = dp(2)*p(480) + p(2)*dp(480) - dp(784)
    dp(890) = dp(2)*p(481) + p(2)*dp(481) - dp(784)
    dp(891) = dp(10)*p(239) + p(10)*dp(239)
    dp(892) = dp(1)*p(500) + p(1)*dp(500)
    dp(893) = dp(3)*p(480) + p(3)*dp(480) - dp(786)
    dp(894) = dp(2)*p(500) + p(2)*dp(500) - dp(893)
    dp(895) = dp(10)*p(254) + p(10)*dp(254)
    dp(896) = dp(1)*p(483) + p(1)*dp(483)
    dp(897) = dp(4)*p(499) + p(4)*dp(499)
    dp(898) = dp(4)*p(500) + p(4)*dp(500)
    dp(899) = dp(1)*p(486) + p(1)*dp(486)
    dp(900) = dp(4)*p(484) + p(4)*dp(484)
    dp(901) = dp(4)*p(485) + p(4)*dp(485)
    dp(902) = dp(1)*p(489) + p(1)*dp(489)
    dp(903) = dp(4)*p(487) + p(4)*dp(487)
    dp(904) = dp(4)*p(488) + p(4)*dp(488)
    dp(905) = dp(1)*p(492) + p(1)*dp(492)
    dp(906) = dp(4)*p(490) + p(4)*dp(490)
    dp(907) = dp(4)*p(491) + p(4)*dp(491)
    dp(908) = dp(1)*p(495) + p(1)*dp(495)
    dp(909) = dp(4)*p(493) + p(4)*dp(493)
    dp(910) = dp(4)*p(494) + p(4)*dp(494)
    dp(911) = dp(1)*p(501) + p(1)*dp(501)
    dp(912) = dp(4)*p(496) + p(4)*dp(496)
    dp(913) = dp(4)*p(497) + p(4)*dp(497)
    dp(914) = dp(1)*p(498) + p(1)*dp(498)
    dp(915) = dp(2)*p(499) + p(2)*dp(499) - dp(874)
    dp(916) = dp(3)*p(500) + p(3)*dp(500) - dp(895)
    dp(917) = dp(4)*p(501) + p(4)*dp(501)

    return
  end subroutine devpoly

end module gradient
