# Supplementary material for: Ab Initio Potential Energy Surface for NaCl–H2 with Correct Long-Range Behavior
Source: J Phys Chem A. 2024 Jan 25;128(5):902–8. doi: 10.1021/acs.jpca.3c07687 (PMC10860134; doi:10.1021/acs.jpca.3c07687)
Supplement: Supplementary file 1 — jp3c07687_si_001.zip [file jp3c07687_si_001.zip › NaCl_H2_PES_code/global.f90]

module global
implicit none
integer, parameter :: natom=4
double precision :: auan= 1.d0/0.5291772d0, aucm = 219474.6
double precision :: h_mass = 1.00784
double precision :: cl_mass = 35.4530
double precision :: na_mass = 22.989769
real,parameter::pi=3.14159265
! Define constants
real,parameter::emass=1822.88848
real,parameter::auang=0.5291772083

end module global
