# Supplementary material for: Ab Initio Potential Energy Surface for NaCl–H2 with Correct Long-Range Behavior
Source: J Phys Chem A. 2024 Jan 25;128(5):902–8. doi: 10.1021/acs.jpca.3c07687 (PMC10860134; doi:10.1021/acs.jpca.3c07687)
Supplement: Supplementary file 1 — jp3c07687_si_001.zip [file jp3c07687_si_001.zip › NaCl_H2_PES_code/pes_shell.f90]

module pes_shell
use basis
use gradient
implicit none

  real::coeff(1:918) ! change to number of coefficients
                     ! (size of c in bemsa.f90)
  save coeff

contains
  !==================================!
  ! read the coefficients of the PES !
  !==================================!
  subroutine pes_init()
    integer::i

    open(10,file='coeff.dat',status='old')
    do i=1,size(coeff)
       read (10,*) coeff(i)
    end do
    return
    close (10)
  end subroutine pes_init

  !====================================!
  ! Function to evaluate the potential !
  !====================================!
  function f(xyz)
    real,dimension(:,:),intent(in)::xyz
    real::f
    real,dimension(size(xyz,2)*(size(xyz,2)-1)/2)::x
    real,dimension(3)::dr
    real::a0  ! the same as the fitting code
    integer::i,j,k

    a0 = 3.0

    k = 1
    do i=1,size(xyz,2)-1
       do j=i+1,size(xyz,2)
          dr = xyz(:,i) - xyz(:,j)
          x(k) = sqrt(dot_product(dr,dr))
!          print*,x(k)
          k = k+1
       end do
    end do

    do i=1,size(x)
       x(i)=exp(-x(i)/a0)
    end do

    f=emsav(x,coeff)
!    print*, coeff(:)
    return
  end function f

  !===========================!
  ! function to calculate the !
  ! analytical gradient       !
  !===========================!
  function g(xyz)
    real,dimension(:,:),intent(in)::xyz
    real,dimension(size(xyz,2)*3)::g
    !::::::::::::::::::::
    real,dimension(size(xyz,2)*(size(xyz,2)-1)/2)::r,x
    real,dimension(3,size(xyz,2)*(size(xyz,2)-1)/2)::dr
    real,dimension(size(xyz,2)*3,size(xyz,2)*(size(xyz,2)-1)/2)::drdx
    real,dimension(1:918)::p   ! change to number of popynomials
                               ! (size of p in bemsa.f90)
    real,dimension(1:11)::m  ! change to number of monomials
                              ! (size of m in bemsa.f90
    real::a0
    integer::i,j,k

    a0 = 3.0

    k = 1
    drdx = 0.d0
    do i=1,size(xyz,2)-1
       do j=i+1,size(xyz,2)
          dr(:,k) = xyz(:,i) - xyz(:,j)
          r(k) = sqrt(dot_product(dr(:,k),dr(:,k)))
          drdx(3*i-2:3*i,k) = dr(:,k)/r(k)
          drdx(3*j-2:3*j,k) = -drdx(3*i-2:3*i,k)
          k = k+1
       end do
    end do

    do i=1,size(x)
       x(i)=exp(-r(i)/a0)
    end do

    call evmono(x,m)
    call evpoly(m,p)

    do i=1,3*size(xyz,2)
       g(i) = demsav(drdx,coeff,m,p,i)
    end do
    return
  end function g
end module pes_shell
