# Supplementary material for: Ab Initio Potential Energy Surface for NaCl–H2 with Correct Long-Range Behavior
Source: J Phys Chem A. 2024 Jan 25;128(5):902–8. doi: 10.1021/acs.jpca.3c07687 (PMC10860134; doi:10.1021/acs.jpca.3c07687)
Supplement: Supplementary file 1 — jp3c07687_si_001.zip [file jp3c07687_si_001.zip › NaCl_H2_PES_code/h2_pot.f90]

!---------------------------------------------------------------------------------!
!--Subroutine to calculate H2_molecule Potential from fitting TZ potential--------!
!---------------------------------------------------------------------------------!
module h2_pot
contains
SUBROUTINE h2_potn(r_hh,Vh)
IMPLICIT double precision (A-H,O-Z)
parameter (ndim=9,n=6)
dimension coeff(ndim),d(n),e(n)
dimension terms(ndim)

hcm=219474.6 ; p = 3.d0

data coeff/ 6.97862054500720, -123.777015574096, 834.304624202189, -3188.47808544817, 7552.77262019488, -11391.7500187067, 10709.2004509532, -5749.14390826444, 1354.66204645149/

pot=0.d0
do i=1,ndim
   terms(i) = coeff(i)*(dexp(-r_hh/p))**(i-1)
   pot=pot+terms(i)
!   print*,i,coeff(i),(dexp(rnacl/p)),terms(i),pot
enddo
vh = pot +  1.17263558
return
end subroutine
end module h2_pot
