# Supplementary material for: Ab Initio Potential Energy Surface for NaCl–H2 with Correct Long-Range Behavior
Source: J Phys Chem A. 2024 Jan 25;128(5):902–8. doi: 10.1021/acs.jpca.3c07687 (PMC10860134; doi:10.1021/acs.jpca.3c07687)
Supplement: Supplementary file 1 — jp3c07687_si_001.zip [file jp3c07687_si_001.zip › NaCl_H2_PES_code/test_cc.out]

        5.6691784935        0.0540646125        0.0540943411
        5.8581509208        0.0349833353        0.0350130639
        6.0471237262        0.0219688532        0.0219985818
        6.2360963425        0.0131672721        0.0131970007
        6.4250691479        0.0072877968        0.0073175254
        6.6140415752        0.0034278339        0.0034575625
        6.8030140026        0.0009548156        0.0009845443
        6.9919868080       -0.0005744736       -0.0005447450
        7.1809594243       -0.0014697451       -0.0014400164
        7.3699322296       -0.0019463002       -0.0019165716
        7.5589046570       -0.0021526234       -0.0021228948
        7.7478770844       -0.0021900189       -0.0021602903
        7.9368495118       -0.0021266249       -0.0020968962
        8.1258228840       -0.0020074330       -0.0019777044
        8.3147953114       -0.0018614421       -0.0018317135
        8.5037677388       -0.0017067358       -0.0016770072
        8.6927401662       -0.0015540722       -0.0015243436
        8.8817125936       -0.0014093929       -0.0013796643
        9.0706859658       -0.0012755575       -0.0012458289
        9.2596583932       -0.0011535272       -0.0011237986
        9.4486308206       -0.0010431518       -0.0010134232
        9.6376041928       -0.0009436870       -0.0009139584
        9.8265756754       -0.0008541229       -0.0008243943
       10.0155490476       -0.0007733764       -0.0007436478
       10.2045214750       -0.0007004097       -0.0006706811
       10.3934939024       -0.0006342821       -0.0006045535
       10.5824672746       -0.0005741740       -0.0005444454
       10.7714387571       -0.0005193893       -0.0004896607
       10.9604121294       -0.0004693427       -0.0004396141
       11.1493845568       -0.0004235488       -0.0003938202
       11.3383569841       -0.0003816026       -0.0003518740
       11.5273303564       -0.0003431651       -0.0003134365
       11.7163018389       -0.0003079495       -0.0002782209
       11.9052752112       -0.0002757080       -0.0002459794
       12.0942476385       -0.0002462239       -0.0002164953
       12.2832200659       -0.0002193030       -0.0001895744
       12.4721934382       -0.0001947682       -0.0001650396
       12.6611649207       -0.0001724558       -0.0001427272
       12.8501382929       -0.0001522117       -0.0001224831
       13.0391107203       -0.0001338907       -0.0001041621
       13.2280831477       -0.0001173543       -0.0000876257
       13.4170555751       -0.0001024703       -0.0000727416
       13.6060289473       -0.0000891124       -0.0000593838
       13.7950013747       -0.0000771604       -0.0000474318
       13.9839738021       -0.0000664997       -0.0000367711
       14.1729462295       -0.0000570216       -0.0000272930
       14.3619186569       -0.0000486233       -0.0000188947
       14.5508920291       -0.0000412081       -0.0000114794
       14.7398644565       -0.0000346850       -0.0000049564
       14.9288368839       -0.0000289694        0.0000007592
       15.1178093113       -0.0000239823        0.0000057464
       15.3067826835       -0.0000196504        0.0000100782
       15.4957560558       -0.0000159064        0.0000138222
       15.6847275383       -0.0000126881        0.0000170405
       15.8736990208       -0.0000099384        0.0000197902
       16.0626723931       -0.0000076054        0.0000221232
       16.2516457653       -0.0000056417        0.0000240869
       16.4406191375       -0.0000040042        0.0000257244
       16.6295906201       -0.0000026541        0.0000270745
       16.8185621026       -0.0000015562        0.0000281724
       17.0075354748       -0.0000006789        0.0000290497
       17.1965088471        0.0000000061        0.0000297347
       17.3854822193        0.0000005243        0.0000302529
       17.5744537018        0.0000008982        0.0000306269
       17.7634251844        0.0000011481        0.0000308767
       17.9523985566        0.0000012918        0.0000310205
       18.1413719289        0.0000013452        0.0000310739
       18.3303453011        0.0000013223        0.0000310509
       18.5193167836        0.0000012354        0.0000309640
       18.7082882661        0.0000010953        0.0000308239
       18.8972616384        0.0000009116        0.0000306402
       19.0862342547        0.0000004948        0.0000302234
       19.2752087608       -0.0000008252        0.0000289034
       19.4641794875       -0.0000032160        0.0000265126
       19.6531521038       -0.0000063612        0.0000233674
       19.8421247202       -0.0000097154        0.0000200132
       20.0310973365       -0.0000127048        0.0000170238
       20.2200718426       -0.0000148769        0.0000148517
       20.4090425692       -0.0000160031        0.0000137256
       20.5980151856       -0.0000161401        0.0000135885
       20.7869878020       -0.0000156558        0.0000140728
       20.9759604183       -0.0000150747        0.0000146539
       21.1649330347       -0.0000145205        0.0000152081
       21.3539056510       -0.0000139916        0.0000157371
       21.5428801571       -0.0000134866        0.0000162420
       21.7318508837       -0.0000130043        0.0000167243
       21.9208235001       -0.0000125434        0.0000171852
       22.1097961164       -0.0000121028        0.0000176258
       22.2987687328       -0.0000116815        0.0000180471
       22.4877432389       -0.0000112784        0.0000184502
       22.6767139655       -0.0000108926        0.0000188360
       22.8656865819       -0.0000105232        0.0000192054
       23.0546591982       -0.0000101694        0.0000195592
       23.2436318146       -0.0000098304        0.0000198982
       23.4326063207       -0.0000095054        0.0000202232
       23.6215770473       -0.0000091938        0.0000205348
       23.8105496637       -0.0000088949        0.0000208337
       23.9995222800       -0.0000086080        0.0000211206
       24.1884948964       -0.0000083327        0.0000213959
       24.3774694024       -0.0000080683        0.0000216603
       24.5664401291       -0.0000078144        0.0000219142
