# Supplementary material for: Ab Initio Potential Energy Surface for NaCl–H2 with Correct Long-Range Behavior
Source: J Phys Chem A. 2024 Jan 25;128(5):902–8. doi: 10.1021/acs.jpca.3c07687 (PMC10860134; doi:10.1021/acs.jpca.3c07687)
Supplement: Supplementary file 1 — jp3c07687_si_001.zip [file jp3c07687_si_001.zip › NaCl_H2_PES_code/test_jc.out]

        5.6691784907        0.0540646145        0.0540943432
        5.8581509181        0.0349833367        0.0350130655
        6.0471237234        0.0219688542        0.0219985830
        6.2360963398        0.0131672727        0.0131970015
        6.4250691451        0.0072877972        0.0073175260
        6.6140415725        0.0034278342        0.0034575630
        6.8030139998        0.0009548158        0.0009845445
        6.9919868052       -0.0005744735       -0.0005447447
        7.1809594215       -0.0014697451       -0.0014400163
        7.3699322269       -0.0019463002       -0.0019165714
        7.5589046542       -0.0021526234       -0.0021228947
        7.7478770816       -0.0021900190       -0.0021602902
        7.9368495090       -0.0021266249       -0.0020968962
        8.1258228813       -0.0020074331       -0.0019777043
        8.3147953086       -0.0018614422       -0.0018317134
        8.5037677360       -0.0017067359       -0.0016770071
        8.6927401634       -0.0015540722       -0.0015243435
        8.8817125908       -0.0014093930       -0.0013796642
        9.0706859630       -0.0012755575       -0.0012458287
        9.2596583904       -0.0011535273       -0.0011237985
        9.4486308178       -0.0010431519       -0.0010134231
        9.6376041901       -0.0009436871       -0.0009139583
        9.8265756726       -0.0008541229       -0.0008243942
       10.0155490448       -0.0007733764       -0.0007436477
       10.2045214722       -0.0007004097       -0.0006706810
       10.3934938996       -0.0006342822       -0.0006045534
       10.5824672718       -0.0005741740       -0.0005444453
       10.7714387544       -0.0005193893       -0.0004896605
       10.9604121266       -0.0004693427       -0.0004396139
       11.1493845540       -0.0004235488       -0.0003938200
       11.3383569814       -0.0003816026       -0.0003518738
       11.5273303536       -0.0003431651       -0.0003134363
       11.7163018361       -0.0003079495       -0.0002782208
       11.9052752084       -0.0002757080       -0.0002459792
       12.0942476358       -0.0002462239       -0.0002164952
       12.2832200631       -0.0002193030       -0.0001895743
       12.4721934354       -0.0001947682       -0.0001650394
       12.6611649179       -0.0001724558       -0.0001427270
       12.8501382902       -0.0001522117       -0.0001224829
       13.0391107175       -0.0001338907       -0.0001041620
       13.2280831449       -0.0001173543       -0.0000876255
       13.4170555723       -0.0001024703       -0.0000727415
       13.6060289446       -0.0000891124       -0.0000593836
       13.7950013719       -0.0000771604       -0.0000474316
       13.9839737993       -0.0000664997       -0.0000367710
       14.1729462267       -0.0000570216       -0.0000272929
       14.3619186541       -0.0000486234       -0.0000188946
       14.5508920263       -0.0000412081       -0.0000114793
       14.7398644537       -0.0000346850       -0.0000049562
       14.9288368811       -0.0000289694        0.0000007594
       15.1178093085       -0.0000239823        0.0000057465
       15.3067826807       -0.0000196504        0.0000100783
       15.4957560530       -0.0000159064        0.0000138224
       15.6847275355       -0.0000126881        0.0000170407
       15.8736990180       -0.0000099384        0.0000197904
       16.0626723903       -0.0000076054        0.0000221234
       16.2516457625       -0.0000056417        0.0000240871
       16.4406191348       -0.0000040042        0.0000257246
       16.6295906173       -0.0000026541        0.0000270747
       16.8185620998       -0.0000015562        0.0000281726
       17.0075354720       -0.0000006789        0.0000290499
       17.1965088443        0.0000000061        0.0000297349
       17.3854822165        0.0000005243        0.0000302531
       17.5744536991        0.0000008982        0.0000306270
       17.7634251816        0.0000011481        0.0000308769
       17.9523985538        0.0000012918        0.0000310206
       18.1413719261        0.0000013452        0.0000310740
       18.3303452983        0.0000013223        0.0000310511
       18.5193167808        0.0000012354        0.0000309642
       18.7082882634        0.0000010953        0.0000308241
       18.8972616356        0.0000009116        0.0000306403
       19.0862342520        0.0000004948        0.0000302235
       19.2752087580       -0.0000008252        0.0000289036
       19.4641794847       -0.0000032160        0.0000265128
       19.6531521010       -0.0000063612        0.0000233676
       19.8421247174       -0.0000097154        0.0000200134
       20.0310973337       -0.0000127048        0.0000170240
       20.2200718398       -0.0000148769        0.0000148518
       20.4090425665       -0.0000160031        0.0000137257
       20.5980151828       -0.0000161401        0.0000135887
       20.7869877992       -0.0000156558        0.0000140730
       20.9759604155       -0.0000150747        0.0000146541
       21.1649330319       -0.0000145205        0.0000152083
       21.3539056482       -0.0000139916        0.0000157372
       21.5428801543       -0.0000134866        0.0000162422
       21.7318508810       -0.0000130043        0.0000167245
       21.9208234973       -0.0000125434        0.0000171854
       22.1097961137       -0.0000121028        0.0000176260
       22.2987687300       -0.0000116815        0.0000180473
       22.4877432361       -0.0000112784        0.0000184504
       22.6767139627       -0.0000108926        0.0000188362
       22.8656865791       -0.0000105232        0.0000192056
       23.0546591954       -0.0000101694        0.0000195594
       23.2436318118       -0.0000098304        0.0000198984
       23.4326063179       -0.0000095054        0.0000202234
       23.6215770445       -0.0000091938        0.0000205350
       23.8105496609       -0.0000088949        0.0000208339
       23.9995222772       -0.0000086080        0.0000211207
       24.1884948936       -0.0000083327        0.0000213961
       24.3774693997       -0.0000080683        0.0000216604
       24.5664401263       -0.0000078144        0.0000219144
