# Supplementary material for: Ab Initio Potential Energy Surface for NaCl–H2 with Correct Long-Range Behavior
Source: J Phys Chem A. 2024 Jan 25;128(5):902–8. doi: 10.1021/acs.jpca.3c07687 (PMC10860134; doi:10.1021/acs.jpca.3c07687)
Supplement: Supplementary file 1 — jp3c07687_si_001.zip [file jp3c07687_si_001.zip › NaCl_H2_PES_code/Makefile]

# using ifort and MKL
FC = ifort -r8 -O
LIBS = -mkl=sequential

# using gfortran and MKL
#FC = gfortran -fdefault-real-8 -O
#LIBS = -L${MKLROOT}/lib/intel64 -lmkl_gf_lp64 -lmkl_sequential -lmkl_core

%.o: %.f90
	$(FC) -c $<

OBJPOT := basis.o gradient.o pes_shell.o global.o nacl_pot.o h2_pot.o pes_main.o potential.o
#OBJPOT := basis.o gradient.o pes_shell.o global.o nacl_pot.o h2_pot_ds.o pes_main.o potential.o

pot.x : $(OBJPOT)
	$(FC) -o $@ $^ $(LIBS)
clean:
	rm -f *.o *.mod *.x	
