# Supplementary material for: Ab Initio Potential Energy Surface for NaCl–H2 with Correct Long-Range Behavior
Source: J Phys Chem A. 2024 Jan 25;128(5):902–8. doi: 10.1021/acs.jpca.3c07687 (PMC10860134; doi:10.1021/acs.jpca.3c07687)
Supplement: Supplementary file 1 — jp3c07687_si_001.zip [file jp3c07687_si_001.zip › NaCl_H2_PES_code/h2_pot_ds.f90]

Module h2_pot_ds
contains
SUBROUTINE h2_potn(xx,Vh)
IMPLICIT double precision (A-H,O-Z)

!  Aug. 8, 2013,  this is a modified version
!  shift the minimum R_e to the value of Peng in fitted H2-CO potential
!  H2 potential, in atomic units, with zero at infinite H-H distance
!  Documentation added: May 8, 2013 PCS
!  could be replaced by more accurate potential, especially dispersion coefficients 
! Converted to double precision
! YBH, shift the minimum position X-->XX to match Peng's Re_H2 = 1.40111593
! Interaction Potential of H2 (X 1Sigma) from the work by D. Schwenke JCP - 1988 - v.89 - 2076-91 
!   By Roman Krems, May 8, 2000
! The input value of X -- the interatomic distance of H2 should be in a.u., 
! The returned value of energy (Y) is in a.u.
! All parameters tabulated in DATA blocks are in appropriate atomic units

DIMENSION A(17)
DATA A / 0.03537359271649620d0, 2.013977588700072d0, -2.827452449964767d0, 2.713257715593500d0, -2.792039234205731d0, 2.166542078766724d0, -1.272679684173909d0, 0.5630423099212294d0, -0.1879397372273814d0, 0.04719891893374140d0, -0.008851622656489644d0, 0.001224998776243630d0, -0.0001227820520228028d0, 0.000008638783190083473d0, -0.0000004036967926499151d0, 0.00000001123286608335365d0, -0.0000000001406619156782167d0 /

DATA REQ /3.5284882d0/
DATA C6 /6.499027d0/
DATA C8 /124.3991d0/
DATA C10 /3285.828d0/
DATA D /0.160979391d0/
DATA ADD /0.0134679938/

!  ... The value of the LR part of the potential in the minimum
!      YBH 08-08-2013, shift the position of minimum

         X = XX - (1.40111593 - 1.40147)
         RBC = X
! ..... Long-Range part of the potential

  VLR = -C6/(RBC**6 + REQ**6) - C8/(RBC**4 + REQ**4)**2- C10/(RBC**2 + REQ**2)**5

! .... Short range of the potential 
     
      ASUM = 0.d0
      DO IS = 1, 17
       ASUM = ASUM + A(IS)*RBC**(IS-1) 
      END DO
      FAC = ASUM/RBC
      VSR = D*(DEXP(FAC)-1.d0)**2 - D  
!         + ADD
! YBH, 08-08-2013, shift minimum at Y=0

vh  = VSR + VLR + 38297.3947211767d0/219474.63d0 
!print*,vh,vsr,vlr
return
end subroutine
end module h2_pot_ds
