# Supplementary material for: Ab Initio Potential Energy Surface for NaCl–H2 with Correct Long-Range Behavior
Source: J Phys Chem A. 2024 Jan 25;128(5):902–8. doi: 10.1021/acs.jpca.3c07687 (PMC10860134; doi:10.1021/acs.jpca.3c07687)
Supplement: Supplementary file 1 — jp3c07687_si_001.zip [file jp3c07687_si_001.zip › NaCl_H2_PES_code/test_cc.dat]

           4
 Na   0.0000000     -1.79886915E-16   1.4688882    
 Cl   0.0000000      1.16649050E-16 -0.95251179    
 H   -0.0000000     -0.37439999       3.0000000    
 H    0.0000000      0.37439999       3.0000000    
           4
 Na   0.0000000     -1.79886915E-16   1.4688882    
 Cl   0.0000000      1.16649050E-16 -0.95251179    
 H   -0.0000000     -0.37439999       3.0999999    
 H    0.0000000      0.37439999       3.0999999    
           4
 Na   0.0000000     -1.79886915E-16   1.4688882    
 Cl   0.0000000      1.16649050E-16 -0.95251179    
 H   -0.0000000     -0.37439999       3.2000000    
 H    0.0000000      0.37439999       3.2000000    
           4
 Na   0.0000000     -1.79886915E-16   1.4688882    
 Cl   0.0000000      1.16649050E-16 -0.95251179    
 H   -0.0000000     -0.37439999       3.3000000    
 H    0.0000000      0.37439999       3.3000000    
           4
 Na   0.0000000     -1.79886915E-16   1.4688882    
 Cl   0.0000000      1.16649050E-16 -0.95251179    
 H   -0.0000000     -0.37439999       3.4000001    
 H    0.0000000      0.37439999       3.4000001    
           4
 Na   0.0000000     -1.79886915E-16   1.4688882    
 Cl   0.0000000      1.16649050E-16 -0.95251179    
 H   -0.0000000     -0.37439999       3.5000000    
 H    0.0000000      0.37439999       3.5000000    
           4
 Na   0.0000000     -1.79886915E-16   1.4688882    
 Cl   0.0000000      1.16649050E-16 -0.95251179    
 H   -0.0000000     -0.37439999       3.5999999    
 H    0.0000000      0.37439999       3.5999999    
           4
 Na   0.0000000     -1.79886915E-16   1.4688882    
 Cl   0.0000000      1.16649050E-16 -0.95251179    
 H   -0.0000000     -0.37439999       3.7000000    
 H    0.0000000      0.37439999       3.7000000    
           4
 Na   0.0000000     -1.79886915E-16   1.4688882    
 Cl   0.0000000      1.16649050E-16 -0.95251179    
 H   -0.0000000     -0.37439999       3.8000000    
 H    0.0000000      0.37439999       3.8000000    
           4
 Na   0.0000000     -1.79886915E-16   1.4688882    
 Cl   0.0000000      1.16649050E-16 -0.95251179    
 H   -0.0000000     -0.37439999       3.9000001    
 H    0.0000000      0.37439999       3.9000001    
           4
 Na   0.0000000     -1.79886915E-16   1.4688882    
 Cl   0.0000000      1.16649050E-16 -0.95251179    
 H   -0.0000000     -0.37439999       4.0000000    
 H    0.0000000      0.37439999       4.0000000    
           4
 Na   0.0000000     -1.79886915E-16   1.4688882    
 Cl   0.0000000      1.16649050E-16 -0.95251179    
 H   -0.0000000     -0.37439999       4.0999999    
 H    0.0000000      0.37439999       4.0999999    
           4
 Na   0.0000000     -1.79886915E-16   1.4688882    
 Cl   0.0000000      1.16649050E-16 -0.95251179    
 H   -0.0000000     -0.37439999       4.1999998    
 H    0.0000000      0.37439999       4.1999998    
           4
 Na   0.0000000     -1.79886915E-16   1.4688882    
 Cl   0.0000000      1.16649050E-16 -0.95251179    
 H   -0.0000000     -0.37439999       4.3000002    
 H    0.0000000      0.37439999       4.3000002    
           4
 Na   0.0000000     -1.79886915E-16   1.4688882    
 Cl   0.0000000      1.16649050E-16 -0.95251179    
 H   -0.0000000     -0.37439999       4.4000001    
 H    0.0000000      0.37439999       4.4000001    
           4
 Na   0.0000000     -1.79886915E-16   1.4688882    
 Cl   0.0000000      1.16649050E-16 -0.95251179    
 H   -0.0000000     -0.37439999       4.5000000    
 H    0.0000000      0.37439999       4.5000000    
           4
 Na   0.0000000     -1.79886915E-16   1.4688882    
 Cl   0.0000000      1.16649050E-16 -0.95251179    
 H   -0.0000000     -0.37439999       4.5999999    
 H    0.0000000      0.37439999       4.5999999    
           4
 Na   0.0000000     -1.79886915E-16   1.4688882    
 Cl   0.0000000      1.16649050E-16 -0.95251179    
 H   -0.0000000     -0.37439999       4.6999998    
 H    0.0000000      0.37439999       4.6999998    
           4
 Na   0.0000000     -1.79886915E-16   1.4688882    
 Cl   0.0000000      1.16649050E-16 -0.95251179    
 H   -0.0000000     -0.37439999       4.8000002    
 H    0.0000000      0.37439999       4.8000002    
           4
 Na   0.0000000     -1.79886915E-16   1.4688882    
 Cl   0.0000000      1.16649050E-16 -0.95251179    
 H   -0.0000000     -0.37439999       4.9000001    
 H    0.0000000      0.37439999       4.9000001    
           4
 Na   0.0000000     -1.79886915E-16   1.4688882    
 Cl   0.0000000      1.16649050E-16 -0.95251179    
 H   -0.0000000     -0.37439999       5.0000000    
 H    0.0000000      0.37439999       5.0000000    
           4
 Na   0.0000000     -1.79886915E-16   1.4688882    
 Cl   0.0000000      1.16649050E-16 -0.95251179    
 H   -0.0000000     -0.37439999       5.1000004    
 H    0.0000000      0.37439999       5.1000004    
           4
 Na   0.0000000     -1.79886915E-16   1.4688882    
 Cl   0.0000000      1.16649050E-16 -0.95251179    
 H   -0.0000000     -0.37439999       5.1999998    
 H    0.0000000      0.37439999       5.1999998    
           4
 Na   0.0000000     -1.79886915E-16   1.4688882    
 Cl   0.0000000      1.16649050E-16 -0.95251179    
 H   -0.0000000     -0.37439999       5.3000002    
 H    0.0000000      0.37439999       5.3000002    
           4
 Na   0.0000000     -1.79886915E-16   1.4688882    
 Cl   0.0000000      1.16649050E-16 -0.95251179    
 H   -0.0000000     -0.37439999       5.4000001    
 H    0.0000000      0.37439999       5.4000001    
           4
 Na   0.0000000     -1.79886915E-16   1.4688882    
 Cl   0.0000000      1.16649050E-16 -0.95251179    
 H   -0.0000000     -0.37439999       5.5000000    
 H    0.0000000      0.37439999       5.5000000    
           4
 Na   0.0000000     -1.79886915E-16   1.4688882    
 Cl   0.0000000      1.16649050E-16 -0.95251179    
 H   -0.0000000     -0.37439999       5.6000004    
 H    0.0000000      0.37439999       5.6000004    
           4
 Na   0.0000000     -1.79886915E-16   1.4688882    
 Cl   0.0000000      1.16649050E-16 -0.95251179    
 H   -0.0000000     -0.37439999       5.6999998    
 H    0.0000000      0.37439999       5.6999998    
           4
 Na   0.0000000     -1.79886915E-16   1.4688882    
 Cl   0.0000000      1.16649050E-16 -0.95251179    
 H   -0.0000000     -0.37439999       5.8000002    
 H    0.0000000      0.37439999       5.8000002    
           4
 Na   0.0000000     -1.79886915E-16   1.4688882    
 Cl   0.0000000      1.16649050E-16 -0.95251179    
 H   -0.0000000     -0.37439999       5.9000001    
 H    0.0000000      0.37439999       5.9000001    
           4
 Na   0.0000000     -1.79886915E-16   1.4688882    
 Cl   0.0000000      1.16649050E-16 -0.95251179    
 H   -0.0000000     -0.37439999       6.0000000    
 H    0.0000000      0.37439999       6.0000000    
           4
 Na   0.0000000     -1.79886915E-16   1.4688882    
 Cl   0.0000000      1.16649050E-16 -0.95251179    
 H   -0.0000000     -0.37439999       6.1000004    
 H    0.0000000      0.37439999       6.1000004    
           4
 Na   0.0000000     -1.79886915E-16   1.4688882    
 Cl   0.0000000      1.16649050E-16 -0.95251179    
 H   -0.0000000     -0.37439999       6.1999998    
 H    0.0000000      0.37439999       6.1999998    
           4
 Na   0.0000000     -1.79886915E-16   1.4688882    
 Cl   0.0000000      1.16649050E-16 -0.95251179    
 H   -0.0000000     -0.37439999       6.3000002    
 H    0.0000000      0.37439999       6.3000002    
           4
 Na   0.0000000     -1.79886915E-16   1.4688882    
 Cl   0.0000000      1.16649050E-16 -0.95251179    
 H   -0.0000000     -0.37439999       6.4000001    
 H    0.0000000      0.37439999       6.4000001    
           4
 Na   0.0000000     -1.79886915E-16   1.4688882    
 Cl   0.0000000      1.16649050E-16 -0.95251179    
 H   -0.0000000     -0.37439999       6.5000000    
 H    0.0000000      0.37439999       6.5000000    
           4
 Na   0.0000000     -1.79886915E-16   1.4688882    
 Cl   0.0000000      1.16649050E-16 -0.95251179    
 H   -0.0000000     -0.37439999       6.6000004    
 H    0.0000000      0.37439999       6.6000004    
           4
 Na   0.0000000     -1.79886915E-16   1.4688882    
 Cl   0.0000000      1.16649050E-16 -0.95251179    
 H   -0.0000000     -0.37439999       6.6999998    
 H    0.0000000      0.37439999       6.6999998    
           4
 Na   0.0000000     -1.79886915E-16   1.4688882    
 Cl   0.0000000      1.16649050E-16 -0.95251179    
 H   -0.0000000     -0.37439999       6.8000002    
 H    0.0000000      0.37439999       6.8000002    
           4
 Na   0.0000000     -1.79886915E-16   1.4688882    
 Cl   0.0000000      1.16649050E-16 -0.95251179    
 H   -0.0000000     -0.37439999       6.9000001    
 H    0.0000000      0.37439999       6.9000001    
           4
 Na   0.0000000     -1.79886915E-16   1.4688882    
 Cl   0.0000000      1.16649050E-16 -0.95251179    
 H   -0.0000000     -0.37439999       7.0000000    
 H    0.0000000      0.37439999       7.0000000    
           4
 Na   0.0000000     -1.79886915E-16   1.4688882    
 Cl   0.0000000      1.16649050E-16 -0.95251179    
 H   -0.0000000     -0.37439999       7.0999999    
 H    0.0000000      0.37439999       7.0999999    
           4
 Na   0.0000000     -1.79886915E-16   1.4688882    
 Cl   0.0000000      1.16649050E-16 -0.95251179    
 H   -0.0000000     -0.37439999       7.2000003    
 H    0.0000000      0.37439999       7.2000003    
           4
 Na   0.0000000     -1.79886915E-16   1.4688882    
 Cl   0.0000000      1.16649050E-16 -0.95251179    
 H   -0.0000000     -0.37439999       7.3000002    
 H    0.0000000      0.37439999       7.3000002    
           4
 Na   0.0000000     -1.79886915E-16   1.4688882    
 Cl   0.0000000      1.16649050E-16 -0.95251179    
 H   -0.0000000     -0.37439999       7.4000001    
 H    0.0000000      0.37439999       7.4000001    
           4
 Na   0.0000000     -1.79886915E-16   1.4688882    
 Cl   0.0000000      1.16649050E-16 -0.95251179    
 H   -0.0000000     -0.37439999       7.5000000    
 H    0.0000000      0.37439999       7.5000000    
           4
 Na   0.0000000     -1.79886915E-16   1.4688882    
 Cl   0.0000000      1.16649050E-16 -0.95251179    
 H   -0.0000000     -0.37439999       7.5999999    
 H    0.0000000      0.37439999       7.5999999    
           4
 Na   0.0000000     -1.79886915E-16   1.4688882    
 Cl   0.0000000      1.16649050E-16 -0.95251179    
 H   -0.0000000     -0.37439999       7.7000003    
 H    0.0000000      0.37439999       7.7000003    
           4
 Na   0.0000000     -1.79886915E-16   1.4688882    
 Cl   0.0000000      1.16649050E-16 -0.95251179    
 H   -0.0000000     -0.37439999       7.8000002    
 H    0.0000000      0.37439999       7.8000002    
           4
 Na   0.0000000     -1.79886915E-16   1.4688882    
 Cl   0.0000000      1.16649050E-16 -0.95251179    
 H   -0.0000000     -0.37439999       7.9000001    
 H    0.0000000      0.37439999       7.9000001    
           4
 Na   0.0000000     -1.79886915E-16   1.4688882    
 Cl   0.0000000      1.16649050E-16 -0.95251179    
 H   -0.0000000     -0.37439999       8.0000000    
 H    0.0000000      0.37439999       8.0000000    
           4
 Na   0.0000000     -1.79886915E-16   1.4688882    
 Cl   0.0000000      1.16649050E-16 -0.95251179    
 H   -0.0000000     -0.37439999       8.1000004    
 H    0.0000000      0.37439999       8.1000004    
           4
 Na   0.0000000     -1.79886915E-16   1.4688882    
 Cl   0.0000000      1.16649050E-16 -0.95251179    
 H   -0.0000000     -0.37439999       8.2000008    
 H    0.0000000      0.37439999       8.2000008    
           4
 Na   0.0000000     -1.79886915E-16   1.4688882    
 Cl   0.0000000      1.16649050E-16 -0.95251179    
 H   -0.0000000     -0.37439999       8.3000002    
 H    0.0000000      0.37439999       8.3000002    
           4
 Na   0.0000000     -1.79886915E-16   1.4688882    
 Cl   0.0000000      1.16649050E-16 -0.95251179    
 H   -0.0000000     -0.37439999       8.3999996    
 H    0.0000000      0.37439999       8.3999996    
           4
 Na   0.0000000     -1.79886915E-16   1.4688882    
 Cl   0.0000000      1.16649050E-16 -0.95251179    
 H   -0.0000000     -0.37439999       8.5000000    
 H    0.0000000      0.37439999       8.5000000    
           4
 Na   0.0000000     -1.79886915E-16   1.4688882    
 Cl   0.0000000      1.16649050E-16 -0.95251179    
 H   -0.0000000     -0.37439999       8.6000004    
 H    0.0000000      0.37439999       8.6000004    
           4
 Na   0.0000000     -1.79886915E-16   1.4688882    
 Cl   0.0000000      1.16649050E-16 -0.95251179    
 H   -0.0000000     -0.37439999       8.7000008    
 H    0.0000000      0.37439999       8.7000008    
           4
 Na   0.0000000     -1.79886915E-16   1.4688882    
 Cl   0.0000000      1.16649050E-16 -0.95251179    
 H   -0.0000000     -0.37439999       8.8000002    
 H    0.0000000      0.37439999       8.8000002    
           4
 Na   0.0000000     -1.79886915E-16   1.4688882    
 Cl   0.0000000      1.16649050E-16 -0.95251179    
 H   -0.0000000     -0.37439999       8.8999996    
 H    0.0000000      0.37439999       8.8999996    
           4
 Na   0.0000000     -1.79886915E-16   1.4688882    
 Cl   0.0000000      1.16649050E-16 -0.95251179    
 H   -0.0000000     -0.37439999       9.0000000    
 H    0.0000000      0.37439999       9.0000000    
           4
 Na   0.0000000     -1.79886915E-16   1.4688882    
 Cl   0.0000000      1.16649050E-16 -0.95251179    
 H   -0.0000000     -0.37439999       9.1000004    
 H    0.0000000      0.37439999       9.1000004    
           4
 Na   0.0000000     -1.79886915E-16   1.4688882    
 Cl   0.0000000      1.16649050E-16 -0.95251179    
 H   -0.0000000     -0.37439999       9.2000008    
 H    0.0000000      0.37439999       9.2000008    
           4
 Na   0.0000000     -1.79886915E-16   1.4688882    
 Cl   0.0000000      1.16649050E-16 -0.95251179    
 H   -0.0000000     -0.37439999       9.3000002    
 H    0.0000000      0.37439999       9.3000002    
           4
 Na   0.0000000     -1.79886915E-16   1.4688882    
 Cl   0.0000000      1.16649050E-16 -0.95251179    
 H   -0.0000000     -0.37439999       9.3999996    
 H    0.0000000      0.37439999       9.3999996    
           4
 Na   0.0000000     -1.79886915E-16   1.4688882    
 Cl   0.0000000      1.16649050E-16 -0.95251179    
 H   -0.0000000     -0.37439999       9.5000000    
 H    0.0000000      0.37439999       9.5000000    
           4
 Na   0.0000000     -1.79886915E-16   1.4688882    
 Cl   0.0000000      1.16649050E-16 -0.95251179    
 H   -0.0000000     -0.37439999       9.6000004    
 H    0.0000000      0.37439999       9.6000004    
           4
 Na   0.0000000     -1.79886915E-16   1.4688882    
 Cl   0.0000000      1.16649050E-16 -0.95251179    
 H   -0.0000000     -0.37439999       9.7000008    
 H    0.0000000      0.37439999       9.7000008    
           4
 Na   0.0000000     -1.79886915E-16   1.4688882    
 Cl   0.0000000      1.16649050E-16 -0.95251179    
 H   -0.0000000     -0.37439999       9.8000002    
 H    0.0000000      0.37439999       9.8000002    
           4
 Na   0.0000000     -1.79886915E-16   1.4688882    
 Cl   0.0000000      1.16649050E-16 -0.95251179    
 H   -0.0000000     -0.37439999       9.8999996    
 H    0.0000000      0.37439999       9.8999996    
           4
 Na   0.0000000     -1.79886915E-16   1.4688882    
 Cl   0.0000000      1.16649050E-16 -0.95251179    
 H   -0.0000000     -0.37439999       10.000000    
 H    0.0000000      0.37439999       10.000000    
           4
 Na   0.0000000     -1.79886915E-16   1.4688882    
 Cl   0.0000000      1.16649050E-16 -0.95251179    
 H   -0.0000000     -0.37439999       10.100000    
 H    0.0000000      0.37439999       10.100000    
           4
 Na   0.0000000     -1.79886915E-16   1.4688882    
 Cl   0.0000000      1.16649050E-16 -0.95251179    
 H   -0.0000000     -0.37439999       10.200001    
 H    0.0000000      0.37439999       10.200001    
           4
 Na   0.0000000     -1.79886915E-16   1.4688882    
 Cl   0.0000000      1.16649050E-16 -0.95251179    
 H   -0.0000000     -0.37439999       10.300000    
 H    0.0000000      0.37439999       10.300000    
           4
 Na   0.0000000     -1.79886915E-16   1.4688882    
 Cl   0.0000000      1.16649050E-16 -0.95251179    
 H   -0.0000000     -0.37439999       10.400000    
 H    0.0000000      0.37439999       10.400000    
           4
 Na   0.0000000     -1.79886915E-16   1.4688882    
 Cl   0.0000000      1.16649050E-16 -0.95251179    
 H   -0.0000000     -0.37439999       10.500000    
 H    0.0000000      0.37439999       10.500000    
           4
 Na   0.0000000     -1.79886915E-16   1.4688882    
 Cl   0.0000000      1.16649050E-16 -0.95251179    
 H   -0.0000000     -0.37439999       10.600000    
 H    0.0000000      0.37439999       10.600000    
           4
 Na   0.0000000     -1.79886915E-16   1.4688882    
 Cl   0.0000000      1.16649050E-16 -0.95251179    
 H   -0.0000000     -0.37439999       10.700001    
 H    0.0000000      0.37439999       10.700001    
           4
 Na   0.0000000     -1.79886915E-16   1.4688882    
 Cl   0.0000000      1.16649050E-16 -0.95251179    
 H   -0.0000000     -0.37439999       10.800000    
 H    0.0000000      0.37439999       10.800000    
           4
 Na   0.0000000     -1.79886915E-16   1.4688882    
 Cl   0.0000000      1.16649050E-16 -0.95251179    
 H   -0.0000000     -0.37439999       10.900000    
 H    0.0000000      0.37439999       10.900000    
           4
 Na   0.0000000     -1.79886915E-16   1.4688882    
 Cl   0.0000000      1.16649050E-16 -0.95251179    
 H   -0.0000000     -0.37439999       11.000000    
 H    0.0000000      0.37439999       11.000000    
           4
 Na   0.0000000     -1.79886915E-16   1.4688882    
 Cl   0.0000000      1.16649050E-16 -0.95251179    
 H   -0.0000000     -0.37439999       11.100000    
 H    0.0000000      0.37439999       11.100000    
           4
 Na   0.0000000     -1.79886915E-16   1.4688882    
 Cl   0.0000000      1.16649050E-16 -0.95251179    
 H   -0.0000000     -0.37439999       11.200000    
 H    0.0000000      0.37439999       11.200000    
           4
 Na   0.0000000     -1.79886915E-16   1.4688882    
 Cl   0.0000000      1.16649050E-16 -0.95251179    
 H   -0.0000000     -0.37439999       11.300000    
 H    0.0000000      0.37439999       11.300000    
           4
 Na   0.0000000     -1.79886915E-16   1.4688882    
 Cl   0.0000000      1.16649050E-16 -0.95251179    
 H   -0.0000000     -0.37439999       11.400001    
 H    0.0000000      0.37439999       11.400001    
           4
 Na   0.0000000     -1.79886915E-16   1.4688882    
 Cl   0.0000000      1.16649050E-16 -0.95251179    
 H   -0.0000000     -0.37439999       11.500000    
 H    0.0000000      0.37439999       11.500000    
           4
 Na   0.0000000     -1.79886915E-16   1.4688882    
 Cl   0.0000000      1.16649050E-16 -0.95251179    
 H   -0.0000000     -0.37439999       11.600000    
 H    0.0000000      0.37439999       11.600000    
           4
 Na   0.0000000     -1.79886915E-16   1.4688882    
 Cl   0.0000000      1.16649050E-16 -0.95251179    
 H   -0.0000000     -0.37439999       11.700000    
 H    0.0000000      0.37439999       11.700000    
           4
 Na   0.0000000     -1.79886915E-16   1.4688882    
 Cl   0.0000000      1.16649050E-16 -0.95251179    
 H   -0.0000000     -0.37439999       11.800000    
 H    0.0000000      0.37439999       11.800000    
           4
 Na   0.0000000     -1.79886915E-16   1.4688882    
 Cl   0.0000000      1.16649050E-16 -0.95251179    
 H   -0.0000000     -0.37439999       11.900001    
 H    0.0000000      0.37439999       11.900001    
           4
 Na   0.0000000     -1.79886915E-16   1.4688882    
 Cl   0.0000000      1.16649050E-16 -0.95251179    
 H   -0.0000000     -0.37439999       12.000000    
 H    0.0000000      0.37439999       12.000000    
           4
 Na   0.0000000     -1.79886915E-16   1.4688882    
 Cl   0.0000000      1.16649050E-16 -0.95251179    
 H   -0.0000000     -0.37439999       12.100000    
 H    0.0000000      0.37439999       12.100000    
           4
 Na   0.0000000     -1.79886915E-16   1.4688882    
 Cl   0.0000000      1.16649050E-16 -0.95251179    
 H   -0.0000000     -0.37439999       12.200000    
 H    0.0000000      0.37439999       12.200000    
           4
 Na   0.0000000     -1.79886915E-16   1.4688882    
 Cl   0.0000000      1.16649050E-16 -0.95251179    
 H   -0.0000000     -0.37439999       12.300000    
 H    0.0000000      0.37439999       12.300000    
           4
 Na   0.0000000     -1.79886915E-16   1.4688882    
 Cl   0.0000000      1.16649050E-16 -0.95251179    
 H   -0.0000000     -0.37439999       12.400001    
 H    0.0000000      0.37439999       12.400001    
           4
 Na   0.0000000     -1.79886915E-16   1.4688882    
 Cl   0.0000000      1.16649050E-16 -0.95251179    
 H   -0.0000000     -0.37439999       12.500000    
 H    0.0000000      0.37439999       12.500000    
           4
 Na   0.0000000     -1.79886915E-16   1.4688882    
 Cl   0.0000000      1.16649050E-16 -0.95251179    
 H   -0.0000000     -0.37439999       12.600000    
 H    0.0000000      0.37439999       12.600000    
           4
 Na   0.0000000     -1.79886915E-16   1.4688882    
 Cl   0.0000000      1.16649050E-16 -0.95251179    
 H   -0.0000000     -0.37439999       12.700000    
 H    0.0000000      0.37439999       12.700000    
           4
 Na   0.0000000     -1.79886915E-16   1.4688882    
 Cl   0.0000000      1.16649050E-16 -0.95251179    
 H   -0.0000000     -0.37439999       12.800000    
 H    0.0000000      0.37439999       12.800000    
           4
 Na   0.0000000     -1.79886915E-16   1.4688882    
 Cl   0.0000000      1.16649050E-16 -0.95251179    
 H   -0.0000000     -0.37439999       12.900001    
 H    0.0000000      0.37439999       12.900001    
           4
 Na   0.0000000     -1.79886915E-16   1.4688882    
 Cl   0.0000000      1.16649050E-16 -0.95251179    
 H   -0.0000000     -0.37439999       13.000000    
 H    0.0000000      0.37439999       13.000000    
