# Supplementary material for: Ab Initio Potential Energy Surface for NaCl–H2 with Correct Long-Range Behavior
Source: J Phys Chem A. 2024 Jan 25;128(5):902–8. doi: 10.1021/acs.jpca.3c07687 (PMC10860134; doi:10.1021/acs.jpca.3c07687)
Supplement: Supplementary file 1 — jp3c07687_si_001.zip [file jp3c07687_si_001.zip › NaCl_H2_PES_code/test_jc.dat]

   3.0000000       2.4214000000000002       0.74880000000000002        3.1415926535897931        1.5707963267948966        0.0000000000000000     
   3.0999999       2.4214000000000002       0.74880000000000002        3.1415926535897931        1.5707963267948966        0.0000000000000000     
   3.2000000       2.4214000000000002       0.74880000000000002        3.1415926535897931        1.5707963267948966        0.0000000000000000     
   3.3000000       2.4214000000000002       0.74880000000000002        3.1415926535897931        1.5707963267948966        0.0000000000000000     
   3.4000001       2.4214000000000002       0.74880000000000002        3.1415926535897931        1.5707963267948966        0.0000000000000000     
   3.5000000       2.4214000000000002       0.74880000000000002        3.1415926535897931        1.5707963267948966        0.0000000000000000     
   3.5999999       2.4214000000000002       0.74880000000000002        3.1415926535897931        1.5707963267948966        0.0000000000000000     
   3.7000000       2.4214000000000002       0.74880000000000002        3.1415926535897931        1.5707963267948966        0.0000000000000000     
   3.8000000       2.4214000000000002       0.74880000000000002        3.1415926535897931        1.5707963267948966        0.0000000000000000     
   3.9000001       2.4214000000000002       0.74880000000000002        3.1415926535897931        1.5707963267948966        0.0000000000000000     
   4.0000000       2.4214000000000002       0.74880000000000002        3.1415926535897931        1.5707963267948966        0.0000000000000000     
   4.0999999       2.4214000000000002       0.74880000000000002        3.1415926535897931        1.5707963267948966        0.0000000000000000     
   4.1999998       2.4214000000000002       0.74880000000000002        3.1415926535897931        1.5707963267948966        0.0000000000000000     
   4.3000002       2.4214000000000002       0.74880000000000002        3.1415926535897931        1.5707963267948966        0.0000000000000000     
   4.4000001       2.4214000000000002       0.74880000000000002        3.1415926535897931        1.5707963267948966        0.0000000000000000     
   4.5000000       2.4214000000000002       0.74880000000000002        3.1415926535897931        1.5707963267948966        0.0000000000000000     
   4.5999999       2.4214000000000002       0.74880000000000002        3.1415926535897931        1.5707963267948966        0.0000000000000000     
   4.6999998       2.4214000000000002       0.74880000000000002        3.1415926535897931        1.5707963267948966        0.0000000000000000     
   4.8000002       2.4214000000000002       0.74880000000000002        3.1415926535897931        1.5707963267948966        0.0000000000000000     
   4.9000001       2.4214000000000002       0.74880000000000002        3.1415926535897931        1.5707963267948966        0.0000000000000000     
   5.0000000       2.4214000000000002       0.74880000000000002        3.1415926535897931        1.5707963267948966        0.0000000000000000     
   5.1000004       2.4214000000000002       0.74880000000000002        3.1415926535897931        1.5707963267948966        0.0000000000000000     
   5.1999998       2.4214000000000002       0.74880000000000002        3.1415926535897931        1.5707963267948966        0.0000000000000000     
   5.3000002       2.4214000000000002       0.74880000000000002        3.1415926535897931        1.5707963267948966        0.0000000000000000     
   5.4000001       2.4214000000000002       0.74880000000000002        3.1415926535897931        1.5707963267948966        0.0000000000000000     
   5.5000000       2.4214000000000002       0.74880000000000002        3.1415926535897931        1.5707963267948966        0.0000000000000000     
   5.6000004       2.4214000000000002       0.74880000000000002        3.1415926535897931        1.5707963267948966        0.0000000000000000     
   5.6999998       2.4214000000000002       0.74880000000000002        3.1415926535897931        1.5707963267948966        0.0000000000000000     
   5.8000002       2.4214000000000002       0.74880000000000002        3.1415926535897931        1.5707963267948966        0.0000000000000000     
   5.9000001       2.4214000000000002       0.74880000000000002        3.1415926535897931        1.5707963267948966        0.0000000000000000     
   6.0000000       2.4214000000000002       0.74880000000000002        3.1415926535897931        1.5707963267948966        0.0000000000000000     
   6.1000004       2.4214000000000002       0.74880000000000002        3.1415926535897931        1.5707963267948966        0.0000000000000000     
   6.1999998       2.4214000000000002       0.74880000000000002        3.1415926535897931        1.5707963267948966        0.0000000000000000     
   6.3000002       2.4214000000000002       0.74880000000000002        3.1415926535897931        1.5707963267948966        0.0000000000000000     
   6.4000001       2.4214000000000002       0.74880000000000002        3.1415926535897931        1.5707963267948966        0.0000000000000000     
   6.5000000       2.4214000000000002       0.74880000000000002        3.1415926535897931        1.5707963267948966        0.0000000000000000     
   6.6000004       2.4214000000000002       0.74880000000000002        3.1415926535897931        1.5707963267948966        0.0000000000000000     
   6.6999998       2.4214000000000002       0.74880000000000002        3.1415926535897931        1.5707963267948966        0.0000000000000000     
   6.8000002       2.4214000000000002       0.74880000000000002        3.1415926535897931        1.5707963267948966        0.0000000000000000     
   6.9000001       2.4214000000000002       0.74880000000000002        3.1415926535897931        1.5707963267948966        0.0000000000000000     
   7.0000000       2.4214000000000002       0.74880000000000002        3.1415926535897931        1.5707963267948966        0.0000000000000000     
   7.0999999       2.4214000000000002       0.74880000000000002        3.1415926535897931        1.5707963267948966        0.0000000000000000     
   7.2000003       2.4214000000000002       0.74880000000000002        3.1415926535897931        1.5707963267948966        0.0000000000000000     
   7.3000002       2.4214000000000002       0.74880000000000002        3.1415926535897931        1.5707963267948966        0.0000000000000000     
   7.4000001       2.4214000000000002       0.74880000000000002        3.1415926535897931        1.5707963267948966        0.0000000000000000     
   7.5000000       2.4214000000000002       0.74880000000000002        3.1415926535897931        1.5707963267948966        0.0000000000000000     
   7.5999999       2.4214000000000002       0.74880000000000002        3.1415926535897931        1.5707963267948966        0.0000000000000000     
   7.7000003       2.4214000000000002       0.74880000000000002        3.1415926535897931        1.5707963267948966        0.0000000000000000     
   7.8000002       2.4214000000000002       0.74880000000000002        3.1415926535897931        1.5707963267948966        0.0000000000000000     
   7.9000001       2.4214000000000002       0.74880000000000002        3.1415926535897931        1.5707963267948966        0.0000000000000000     
   8.0000000       2.4214000000000002       0.74880000000000002        3.1415926535897931        1.5707963267948966        0.0000000000000000     
   8.1000004       2.4214000000000002       0.74880000000000002        3.1415926535897931        1.5707963267948966        0.0000000000000000     
   8.2000008       2.4214000000000002       0.74880000000000002        3.1415926535897931        1.5707963267948966        0.0000000000000000     
   8.3000002       2.4214000000000002       0.74880000000000002        3.1415926535897931        1.5707963267948966        0.0000000000000000     
   8.3999996       2.4214000000000002       0.74880000000000002        3.1415926535897931        1.5707963267948966        0.0000000000000000     
   8.5000000       2.4214000000000002       0.74880000000000002        3.1415926535897931        1.5707963267948966        0.0000000000000000     
   8.6000004       2.4214000000000002       0.74880000000000002        3.1415926535897931        1.5707963267948966        0.0000000000000000     
   8.7000008       2.4214000000000002       0.74880000000000002        3.1415926535897931        1.5707963267948966        0.0000000000000000     
   8.8000002       2.4214000000000002       0.74880000000000002        3.1415926535897931        1.5707963267948966        0.0000000000000000     
   8.8999996       2.4214000000000002       0.74880000000000002        3.1415926535897931        1.5707963267948966        0.0000000000000000     
   9.0000000       2.4214000000000002       0.74880000000000002        3.1415926535897931        1.5707963267948966        0.0000000000000000     
   9.1000004       2.4214000000000002       0.74880000000000002        3.1415926535897931        1.5707963267948966        0.0000000000000000     
   9.2000008       2.4214000000000002       0.74880000000000002        3.1415926535897931        1.5707963267948966        0.0000000000000000     
   9.3000002       2.4214000000000002       0.74880000000000002        3.1415926535897931        1.5707963267948966        0.0000000000000000     
   9.3999996       2.4214000000000002       0.74880000000000002        3.1415926535897931        1.5707963267948966        0.0000000000000000     
   9.5000000       2.4214000000000002       0.74880000000000002        3.1415926535897931        1.5707963267948966        0.0000000000000000     
   9.6000004       2.4214000000000002       0.74880000000000002        3.1415926535897931        1.5707963267948966        0.0000000000000000     
   9.7000008       2.4214000000000002       0.74880000000000002        3.1415926535897931        1.5707963267948966        0.0000000000000000     
   9.8000002       2.4214000000000002       0.74880000000000002        3.1415926535897931        1.5707963267948966        0.0000000000000000     
   9.8999996       2.4214000000000002       0.74880000000000002        3.1415926535897931        1.5707963267948966        0.0000000000000000     
   10.000000       2.4214000000000002       0.74880000000000002        3.1415926535897931        1.5707963267948966        0.0000000000000000     
   10.100000       2.4214000000000002       0.74880000000000002        3.1415926535897931        1.5707963267948966        0.0000000000000000     
   10.200001       2.4214000000000002       0.74880000000000002        3.1415926535897931        1.5707963267948966        0.0000000000000000     
   10.300000       2.4214000000000002       0.74880000000000002        3.1415926535897931        1.5707963267948966        0.0000000000000000     
   10.400000       2.4214000000000002       0.74880000000000002        3.1415926535897931        1.5707963267948966        0.0000000000000000     
   10.500000       2.4214000000000002       0.74880000000000002        3.1415926535897931        1.5707963267948966        0.0000000000000000     
   10.600000       2.4214000000000002       0.74880000000000002        3.1415926535897931        1.5707963267948966        0.0000000000000000     
   10.700001       2.4214000000000002       0.74880000000000002        3.1415926535897931        1.5707963267948966        0.0000000000000000     
   10.800000       2.4214000000000002       0.74880000000000002        3.1415926535897931        1.5707963267948966        0.0000000000000000     
   10.900000       2.4214000000000002       0.74880000000000002        3.1415926535897931        1.5707963267948966        0.0000000000000000     
   11.000000       2.4214000000000002       0.74880000000000002        3.1415926535897931        1.5707963267948966        0.0000000000000000     
   11.100000       2.4214000000000002       0.74880000000000002        3.1415926535897931        1.5707963267948966        0.0000000000000000     
   11.200000       2.4214000000000002       0.74880000000000002        3.1415926535897931        1.5707963267948966        0.0000000000000000     
   11.300000       2.4214000000000002       0.74880000000000002        3.1415926535897931        1.5707963267948966        0.0000000000000000     
   11.400001       2.4214000000000002       0.74880000000000002        3.1415926535897931        1.5707963267948966        0.0000000000000000     
   11.500000       2.4214000000000002       0.74880000000000002        3.1415926535897931        1.5707963267948966        0.0000000000000000     
   11.600000       2.4214000000000002       0.74880000000000002        3.1415926535897931        1.5707963267948966        0.0000000000000000     
   11.700000       2.4214000000000002       0.74880000000000002        3.1415926535897931        1.5707963267948966        0.0000000000000000     
   11.800000       2.4214000000000002       0.74880000000000002        3.1415926535897931        1.5707963267948966        0.0000000000000000     
   11.900001       2.4214000000000002       0.74880000000000002        3.1415926535897931        1.5707963267948966        0.0000000000000000     
   12.000000       2.4214000000000002       0.74880000000000002        3.1415926535897931        1.5707963267948966        0.0000000000000000     
   12.100000       2.4214000000000002       0.74880000000000002        3.1415926535897931        1.5707963267948966        0.0000000000000000     
   12.200000       2.4214000000000002       0.74880000000000002        3.1415926535897931        1.5707963267948966        0.0000000000000000     
   12.300000       2.4214000000000002       0.74880000000000002        3.1415926535897931        1.5707963267948966        0.0000000000000000     
   12.400001       2.4214000000000002       0.74880000000000002        3.1415926535897931        1.5707963267948966        0.0000000000000000     
   12.500000       2.4214000000000002       0.74880000000000002        3.1415926535897931        1.5707963267948966        0.0000000000000000     
   12.600000       2.4214000000000002       0.74880000000000002        3.1415926535897931        1.5707963267948966        0.0000000000000000     
   12.700000       2.4214000000000002       0.74880000000000002        3.1415926535897931        1.5707963267948966        0.0000000000000000     
   12.800000       2.4214000000000002       0.74880000000000002        3.1415926535897931        1.5707963267948966        0.0000000000000000     
   12.900001       2.4214000000000002       0.74880000000000002        3.1415926535897931        1.5707963267948966        0.0000000000000000     
   13.000000       2.4214000000000002       0.74880000000000002        3.1415926535897931        1.5707963267948966        0.0000000000000000     
