# Supplementary material for: Ab Initio Potential Energy Surface for NaCl–H2 with Correct Long-Range Behavior
Source: J Phys Chem A. 2024 Jan 25;128(5):902–8. doi: 10.1021/acs.jpca.3c07687 (PMC10860134; doi:10.1021/acs.jpca.3c07687)
Supplement: Supplementary file 1 — jp3c07687_si_001.zip [file jp3c07687_si_001.zip › NaCl_H2_PES_code/nacl_pot.f90]

!----------------------------------------------------------------------------------------------!
!-----Soubroutine to calculate the potential of Nacl from fitting tz-----------------------!
!---------interaction energy as Nacl move from the eqm distance-------------------!
!----------------------------------------------------------------------------------------------!
module nacl_pot
contains
subroutine nacl_potn(rnacl,vnacl)
implicit double precision (a-h, o-z)
parameter (ndim=9,n=6)
dimension coeff(ndim)
dimension terms(ndim),d(n),e(n)

!contains 
hcm=219474.6
p = 3.d0

data coeff/ -621.546389615785, -1.23662447970478, 6.65231164074000, -50.4071704765884, 248.683915572224, -611.023755316589, 524.955465640843, 1244.51014011380, -2021.11995979511/

potn=0.d0

do i=1,ndim
  terms(i) = coeff(i)*(dexp(-rnacl/p))**(i-1)
  potn=potn+terms(i)
enddo
vnacl = potn + 621.68608919
return
end subroutine
end module nacl_pot
!--------------------------------------------------------------------------------------------------!
