# Supplementary material for: Ab Initio Potential Energy Surface for NaCl–H2 with Correct Long-Range Behavior
Source: J Phys Chem A. 2024 Jan 25;128(5):902–8. doi: 10.1021/acs.jpca.3c07687 (PMC10860134; doi:10.1021/acs.jpca.3c07687)
Supplement: Supplementary file 1 — jp3c07687_si_001.zip [file jp3c07687_si_001.zip › NaCl_H2_PES_code/pes_main.f90]

module pes_main
use global
use nacl_pot
use h2_pot
!use h2_pot_ds
use pes_shell
contains

function f2(xx)
implicit double precision(a-h,o-z)
dimension xx(3,natom)
call Getpot(xx,vint,vtot,r0,r_nacl,r_hh)
f2 =  vtot
end function

!----------------------------------------------------------------------------------!
!---------------The subroutine to calculate the final potential--------------------!
!----------------------------------------------------------------------------------!

subroutine Getpot (xx,vint,vtot,r0,r_nacl,r_hh)
implicit double precision(a-h,o-z)
dimension xmass(natom),x(3,natom),xx(3,natom),cc(3,2),rr(4,4)
real:: r_hh,r_nacl,r0,th1,th2,phi,s,b,ri,rf

xmass(1) = na_mass ; xmass(2) = cl_mass
xmass(3) = h_mass  ; xmass(4) = h_mass

!--------------------------------!
!--Defining switching boundary---!
ri = 10.0*auan
rf = 11.0*auan
!--------------------------------!
!----------------------------------------------------------------------------!
cc(:,1) = (xx(:,3)+xx(:,4))/2.d0   ! h2 center of mass 
cc(:,2) = ((xmass(1)*xx(:,1)) + (xmass(2)*xx(:,2)))/(xmass(1)+xmass(2))  !nacl com
!-------------------three distances in bohr------------------------------------!

r0     = dsqrt((cc(1,2)-cc(1,1))**2+(cc(2,2)-cc(2,1))**2+(cc(3,2)-cc(3,1))**2) 
r_nah0 = dsqrt((xx(1,1)-cc(1,1))**2+(xx(2,1)-cc(2,1))**2+(xx(3,1)-cc(3,1))**2)
r_clh0 = dsqrt((xx(1,2)-cc(1,1))**2+(xx(2,2)-cc(2,1))**2+(xx(3,2)-cc(3,1))**2)

Call bonds(xx,rr)
r_nacl = rr(1,2)
r_nah1 = rr(1,3)
r_nah2 = rr(1,4)
r_clh1 = rr(2,3)
r_clh2 = rr(2,4)
r_hh   = rr(3,4) 
!print*,r0,r_nacl,r_nah1,r_nah2,r_clh2,r_clh1,r_hh,r_nah0,r_clh0
!---------------------computing switching functions----------------------------!

b = (r0-ri)/(rf-ri)  !(r0−ri)/(rf−ri)

if(r0 .lt. ri) then
 s = 0.d0
 else if (r0 .gt. ri .and. r0 .lt. rf) then
  s = 10.0*b**3 - 15.0*b**4.0 + 6.0*b**5.0
   else if (r0 .ge. rf) then
    s = 1
end if
!--------------------------------computing potential-------------------------!

call nacl_h2_lr(r_nah1,r_nah2,r_nah0,r_clh1,r_clh2,r_clh0,v2)
call nacl_potn(r_nacl,vnacl)
call h2_potn(r_hh,vh)

V1 = f(xx)
!print*,v1

Vint = V1*(1.0-S) + V2*S
Vtot = vint + vnacl + vh
!print*, vnacl*aucm,vh*aucm,(vtot-vint)*aucm
return
end subroutine 

!-------------------------------------------------------------------------------!
!---------Subroutine to calculate long range dipole-quaderpole potential--------!
!-------------------------------------------------------------------------------!

SUBROUTINE nacl_h2_lr(r_nah1,r_nah2,r_nah0,r_clh1,r_clh2,r_clh0,v2)
implicit double precision(a-h,o-z)

q_na = 0.798072494478840   
q_cl = -0.798072494478840 
q_h  = 0.930487090341507   
q_h1 = q_h   ;  q_h2 = q_h
q_h0 = -2.d0*q_h

u_nah1 = (q_na*q_h1)/r_nah1
u_nah2 = (q_na*q_h2)/r_nah2
u_nah0 = (q_na*q_h0)/r_nah0
u_clh1 = (q_cl*q_h1)/r_clh1
u_clh2 = (q_cl*q_h2)/r_clh2
u_clh0 = (q_cl*q_h0)/r_clh0

u_tot = u_nah1 + u_nah2 + u_nah0 + u_clh1 + u_clh2 + u_clh0
V2 = u_tot/2.d0
return
End subroutine
!========================================================!
! subroutine that calculates the internuclear distance
!==========================================================!
  subroutine bonds(xx,rr)
    real,dimension(3,4)::xx
    real,dimensioN(4,4)::rr
    integer::natom,i,j
    real::dr(3)

    natom = size(xx,2)
    rr = 0.0
    do i=1,natom-1
       do j=i+1,natom
          dr = xx(:,i) - xx(:,j)
          rr(i,j) = norm2(dr)
          rr(j,i) = rr(i,j)
       end do
    end do
    return
  end subroutine
END module pes_main
