# Supplementary material for: Ab Initio Potential Energy Surface for NaCl–H2 with Correct Long-Range Behavior
Source: J Phys Chem A. 2024 Jan 25;128(5):902–8. doi: 10.1021/acs.jpca.3c07687 (PMC10860134; doi:10.1021/acs.jpca.3c07687)
Supplement: Supplementary file 1 — jp3c07687_si_001.zip [file jp3c07687_si_001.zip › NaCl_H2_PES_code/potential.f90]

!********************************************************************************
! Call the PES with:
! call Getpot(natom,mass,x,vint,v1,v2,vnacl,vh,s)
! where x is the xyz coordinates in angstrom and "energy" is the energy of the pes in wavenumbers.
!******************************************************************************** 
program naclh2
use pes_main
use global
double precision :: x(3,natom),xx(3,natom)
double precision :: vint,vsr,vlr,vnacl,vh,r0,e1
character(len=2) :: label
integer :: i,n,ierr,m,flag
character(len=32)::filename,base_name,argmnt,conf,hash,flag_s,Format


  call getarg(1,filename)
  call getarg(2,flag_s)
  read(flag_s,*) flag
  i=index(filename,'.',.true.)
  base_name=filename(1:i-1)

open(unit=102,status='old',file=trim(filename))
open(unit=101,status='unknown',file=trim(base_name)//'.out')
Format = "(F20.10,F20.10,F20.10,F20.10)"

call pes_init()

m = 0 ; e1 = 0.d0

if (flag .eq. 0) then 
 do
  read(102,*,iostat=ierr)R,r1,r2,th1,th2,phi
!  print*, R,r1,r2,th1,th2,phi
  if (ierr .ne. 0) exit 
  call JtoC(x,th1,th2,phi,r1,r2,R) 
  x = x*auan
  m = m+1
  call Getpot(x,vint,vtot,r0,r_nacl,r_hh)
  write(101,Format)r0,vint,vtot
!  print*,r_nacl,r_hh,r2*auan
 end do
else if (flag .eq. 1) then 
 do
  read(102,*,iostat=ierr)n 
  if (ierr .ne. 0) exit
!  read(102,*)e1 
   do i=1,natom
    read(102,*) label, x(:,i)
   enddo
  x = x*auan
  m = m + 1
  call Getpot(x,vint,vtot,r0,r_nacl,r_hh)
  write(101,Format)r0,vint,vtot
!  print*,r_nacl,r_hh
 end do 
else if (flag .ne. 1 .or. flag .ne. 2) then
 print*, "Flag should be either 0 or 1."
end if
end program

!==================================================
! Jacobian to Cartesian:
!    th1, th2: theta1 and theta2 in rad
!    phi: dihedral angle phi in rad
!    r1: NaCl bond length
!    r2: HH bond length
!    R: distance between two centers of mass
!    cc(3,4): Cartesian coordinates, order of atoms Na,Cl,H,H
!==================================================

subroutine JtoC(cc,th1,th2,phi,r1,r2,R)
 use global
 real,intent(in)::th1,th2,phi,r1,r2,R
 real,intent(out)::cc(3,4)
 real::Rna, Rcl

  Rna = r1 * cl_mass/(na_mass + cl_mass)
  Rcl = r1 * na_mass/(na_mass + cl_mass)
!  print*, Rna,Rcl, r1, cl_mass,na_mass

  cc(1,1) = 0.0d0
  cc(2,1) = -Rna * dsin(th1)
  cc(3,1) = -Rna * dcos(th1)

  cc(1,2) = 0.0d0
  cc(2,2) =  Rcl * dsin(th1)
  cc(3,2) =  Rcl * dcos(th1)

  cc(1,3) = -r2 * dsin(th2) * 0.5 * dsin(phi)
  cc(2,3) = -r2 * dsin(th2) * 0.5 * dcos(phi)
  cc(3,3) = R - r2 * dcos(th2) * 0.5

  cc(1,4) =  r2 * dsin(th2) * 0.5 * dsin(phi)
  cc(2,4) =  r2 * dsin(th2) * 0.5 * dcos(phi)
  cc(3,4) = R + r2 * dcos(th2) * 0.5
!  print*, cc(:,:)
 return
end subroutine JtoC
