# Supplementary material for: Ab Initio Potential Energy Surface for NaCl–H2 with Correct Long-Range Behavior
Source: J Phys Chem A. 2024 Jan 25;128(5):902–8. doi: 10.1021/acs.jpca.3c07687 (PMC10860134; doi:10.1021/acs.jpca.3c07687)
Supplement: Supplementary file 1 — jp3c07687_si_001.zip [file jp3c07687_si_001.zip › NaCl_H2_PES_code/ReadMe.md]

**************Please Read this file to run the NaCl-H2 potential energy calculation**************

To use the NaCl-H2 PES requires compiling the source found in follwoing files:

basis.f90
gradient.f90
pes_shell.f90
global.f90
nacl_pot.f90
h2_pot_ds.f90(or h2_pot.f90) 
pes_main.f90
potential.f90

****************************************
Disciption of source code
****************************************
The source file "basis.f90", "gradient.f90" and "pes_shell.f90" are utillized to calculate the short-range interaction potential for the NaCl-H2 system. To execute this code, the "coeff.dat" file must be present in the same directory.

The file "global.f90" contains all constant values and parameters used in the system.

In addition, "nacl_pot.f90" and "h2_pot.f90" compute the isolated NaCl and H2 potential with respect to their respective equilibriums. Note that these potentials are determined using the CCSD(T)/aug-cc-pVTZ) data sets, fitted using the simple sum of powers of Morse variables. 

"h2_pot_ds.f90" calculates the interaction Potential of H2 base on the work by D.Schwenke, JCP-1988 - v.89- pp.2076-91, this code is provided by Benhui.

"pes_main.f90" calculates the long-range interaction potential for the system and provied the resulting interaction potantial and the total potential energy with zero at the relaxed isolated NaCl and H2 asymptote.

"potential.f90" reads the input file (in Jacobie or Cartesian coordinates) and writes the optput file.

Note: 
Choose either "h2_pot.f90" or "h2_pot_ds.f90" file to calculate the isolated H2 molecule potential according to your requirements. 
The code currently uses "h2_pot.f90" file for the calculation. 
To use "h2_pot_ds.f90", change the command line 

OBJPOT := basis.o gradient.o pes_shell.o global.o nacl_pot.o h2_pot.o pes_main.o potential.o

to

OBJPOT := basis.o gradient.o pes_shell.o global.o nacl_pot.o h2_pot_ds.o pes_main.o potential.o

in the provided Makefile and replace "module h2_pot" with "module h2_pot_ds" in the begining of pes_main.f90 file.

****************************************
Instructions for using the PES:
****************************************

1) Compiling the source code: 
All the source codes in the folder can be compiled using the provided "Makefile". 
After compilation, an executable file named "pot.x" is generated. 

2) Input File: 
User must provide an input file either in Jacobie coordinates(R,r1,r2,th1,th2,phi) or in Cartesian coordintes(in Angstrom).
Note that distances should be in Angstrom and angles should be in Radian.  
Do not use the suffix ".out" with the input file name, as the output file will be use the same suffix and replace your input file. Alternatively, use any other suffix such as ".dat" or ".in," both of which will work.
For example, we have provided two test input files, one in Jacobie coordinate (test_jc.dat) and another in Cartesian coordinates (test_cc.dat).

3) Running the program: 
Use the following command structure:

./pot.x "input_file_name.dat" flag

Use 0 as the flag when the input data is in Jacobie coordinates.

use 1 as the flag when the input data is in Cartesian coordinates.

For example:

./pot.x test_jc.dat 0       
 to run the code when input data are in Jacobie Coordinates. 

./pot.x test_cc.dat 1           
 to run the code when input data are in Cartesian Coordinates.

An output file with the name "input_file_name.out" will be generated, containing the internuclear distance(R)(in Bohr), interaction potential(vi) and total potential(vt) in Hartree.  
